# Supplementary material for: The transcription factor RhMYB17 regulates the homeotic transformation of floral organs in rose (Rosa hybrida) under cold stress
Source: J Exp Bot. 2024 Mar 7;75(10):2965–81. doi: 10.1093/jxb/erae099 (PMC11103112; doi:10.1093/jxb/erae099)
Supplement: erae099_suppl_Supplementary_Tables_S1-S7 [file erae099_suppl_supplementary_tables_s1-s7.xlsx]

## Sheet: Table S1
Supplementary Table S1. Primer sequences used in this study.
Primer name	Primer Sequence (5’-3’)	Used for
RhMYB17 F	ATGGGAAGAACTCCATGTTGTGA	Gene cloning
RhMYB17 R	TCAGAGAGGGCAAATGAAAGCATT	Gene cloning
TRV2-RhMYB17 F	AGATTCTGTGAGTAAGGTTACCGAAAGTTCCCCACAGCAGGTAAAA	Vector construction
TRV2-RhMYB17 R	TGTCTTCGGGACATGCCCGGGCCGAGGGCAAATGAAAGCATTTTCT	Vector construction
Super1300-RhMYB17-GFP F	CGATACACCAAATCGACTCTAGTCTATGGGAAGAACTCCATGTTGTGA	Vector construction
Super1300-RhMYB17-GFP R	GCTCCTCGCCCTTGCTCACCATGGTGAGAGGGCAAATGAAAGCATT	Vector construction
pGADT7-RhMYB17 F	ATACGACGTACCAGATTACGCTCATATGGGAAGAACTCCATGTTGTGA	Vector construction
pGADT7-RhMYB17 R	TTCATCTGCAGCTCGAGCTCGATGGAGAGGGCAAATGAAAGCATT	Vector construction
pGreenII-62SK-RhMYB17 F	AGCTCCACCGCGGTGGCGGCCGCTATGGGAAGAACTCCATGTTGTGA	Vector construction
pGreenII-62SK-RhMYB17 R	ATTTCAGCGTACCGAATTGGTACTCAGAGAGGGCAAATGAAAGCATT	Vector construction
ProRhAP2 F	TTTCAGGTGAAGATAATAATTTTT	Promoter cloning
ProRhAP2 R	TTCCTCACTGGTCTCTCTAACTCAA	Promoter cloning
ProRhAP2L F	TATGCGCTAGATATATATAACTGC	Promoter cloning
ProRhAP2L R	TGCGTTTGTTTTACGTGAGTGAGT	Promoter cloning
ProRhAG F	TTGATCGATATGTATTCAGTCGT	Promoter cloning
ProRhAG R	GTTGCAGCTGAGAGTCATCAATC	Promoter cloning
ProMADS6-1 F	ACACTAAGCCCACCAGAAAG	Promoter cloning
ProMADS6-1 R	CTCTCTCTGACTCTCTGTTTATTTT	Promoter cloning
pGreenII-0800-ProRhAP2 F	CGACTCACTATAGGGCGAATTGGTTTCAGGTGAAGATAATAATTTTT	Vector construction
pGreenII-0800-ProRhAP2 R	GTGGCGGCCGCTCTAGAACTAGTGTTCCTCACTGGTCTCTCTAACTCAA	Vector construction
pGreenII-0800-ProRhAP2L F	CGACTCACTATAGGGCGAATTGGTATGCGCTAGATATATATAACTGC	Vector construction
pGreenII-0800-ProRhAP2L R	GTGGCGGCCGCTCTAGAACTAGTGTGCGTTTGTTTTACGTGAGTGAGT	Vector construction
pHIS2-ProAP2 F	GTAATACGACTCACTATAGGGCGTTTCAGGTGAAGATAATAATTTTT	Vector construction
pHIS2-ProAP2 R	TAATGCCAGGAATTTCTAGACCGCTTCCTCACTGGTCTCTCTAACTCAA	Vector construction
pHIS2-ProAP2L F	GTAATACGACTCACTATAGGGCGTATGCGCTAGATATATATAACTGC	Vector construction
pHIS2-ProAP2L R	TAATGCCAGGAATTTCTAGACCGCTGCGTTTGTTTTACGTGAGTGAGT	Vector construction
pHIS2-ProAG F	GTAATACGACTCACTATAGGGCGTTGATCGATATGTATTCAGTCGT	Vector construction
pHIS2-ProAG R	TAATGCCAGGAATTTCTAGACCGCGTTGCAGCTGAGAGTCATCAATC	Vector construction
pHIS2-ProMADS6-1 F	GTAATACGACTCACTATAGGGCGTACACTAAGCCCACCAGAAAG	Vector construction
pHIS2-ProMADS6-1 R	TAATGCCAGGAATTTCTAGACCGCCTCTCTCTGACTCTCTGTTTATTTT	Vector construction
pGBKT7-RhMYB17 F	CTGATCTCAGAGGAGGACCTGCATATGGGAAGAACTCCATGTTGTGA	Vector construction
pGBKT7-RhMYB17 R	TTATGCGGCCGCTGCAGGTCGACGGAGAGGGCAAATGAAAGCATT	Vector construction
pBD-RhMYB17 F	GTTGACTGTATCGCCGACCGGTAGGATGGGAAGAACTCCATGTTGTGA	Vector construction
pBD-RhMYB17 R	TTTAATGAAACCAGAGTTAAAGGTCAGAGAGGGCAAATGAAAGCATT	Vector construction
pET28a-RhMYB17 F	TGGTGGACAGCAAATGGGTCGCGGAATGGGAAGAACTCCATGTTGTGA	Vector construction
pET28a-RhMYB17 R	TCTCAGTGGTGGTGGTGGTGGTGCGAGAGGGCAAATGAAAGCATT	Vector construction
5'UTR-RhAP2 F	GAGTCTTAGGTTTTTCGGCTTTT	5'UTR cloning
5'UTR-RhAP2 R	GTTGGCGTTGGGGTAGGCGTCTT	5'UTR cloning
5'UTR-RhAP2L F	CTCCCAAAATCCCCACTCCCAAT	5'UTR cloning
5'UTR-RhAP2L R	CGGCGGCTCTTCTTGACCTTCTC	5'UTR cloning
TRV2-RhAP2 F	AGATTCTGTGAGTAAGGTTACCGGAGTCTTAGGTTTTTCGGCTTTT	Vector construction
TRV2-RhAP2 R	ATGTCTTCGGGACATGCCCGGGCCGTTGGCGTTGGGGTAGGCGTCTT	Vector construction
TRV2-RhAP2L F	AGATTCTGTGAGTAAGGTTACCGCTCCCAAAATCCCCACTCCCAAT	Vector construction
TRV2-RhAP2L R	ATGTCTTCGGGACATGCCCGGGCCCGGCGGCTCTTCTTGACCTTCTC	Vector construction
qRhAP1 F	ATCTCTGTCTTGTGCGATGCTCA	qRT-PCR analysis
qRhAP1 F	GAAGGTCCAGTTACCCTGTGATT	qRT-PCR analysis
qRhFUL F	CGATGCTGAGGTCGCTTTGATAG	qRT-PCR analysis
qRhFUL F	AGAGTCCAGTTTCCATTTGATTG	qRT-PCR analysis
qRhMADS6-1 F	CTCTTCAGCGTTCGCAAAGGCAT	qRT-PCR analysis
qRhMADS6-1 F	ATTCTCCTTTCTGCGTAGTGCTT	qRT-PCR analysis
qRhAP2 F	ACCAGTGGACGATGAATCCGAAG	qRT-PCR analysis
qRhAP2 R	GCTTCCTGTTGGCGTTGGGGTAG	qRT-PCR analysis
qRhAP2L F	GGAGAAGGTCAAGAAGAGCCG	qRT-PCR analysis
qRhAP2L R	CGCAGTGTCAAATCCACCCAA	qRT-PCR analysis
qRhAG F	GTGCTCTGTGATGCTGAGGTTGC	qRT-PCR analysis
qRhAG R	GTTATCTGGGCACGCAGTTTGGC	qRT-PCR analysis
qRhUBI2 F	GCCCTGGTGCGTTCCCAACTG	qRT-PCR analysis
qRhUBI2 R	CCTGCGTGTCTGTCCGCATTG	qRT-PCR analysis
qRhACTIN5 F	CCATGAGACCACATACAATTC	qRT-PCR analysis
qRhACTIN5 R	CAGCAGTAAGCCTACAAGGTC	qRT-PCR analysis
qRhMYB17 F	TTCGTTGTGGAAAGAGTTGCC	qRT-PCR analysis
qRhMYB17 R	TCGTGATTTTGTGGATTGACC	qRT-PCR analysis
Antisense-RhMYB17 F	ATGGGAAGAACTCCATGTTGTG	In situ hybridization assay
Antisense-RhMYB17 R	TAATACGACTCACTATAGGGTCAGAGAGGGCAAATGAAAGCATTT	In situ hybridization assay
Sense-RhMYB17 F	TAATACGACTCACTATAGGGATGGGAAGAACTCCATGTTGTG	In situ hybridization assay
Sense-RhMYB17 R	TCAGAGAGGGCAAATGAAAGCATTT	In situ hybridization assay
Antisense-RhAP2 F	ATGTGGGATCTCAATGACTCTCCT	In situ hybridization assay
Antisense-RhAP2 R	TAATACGACTCACTATAGGGCTAGCGAGAGTGGAACCCATTATT	In situ hybridization assay
Sense-RhAP2 F	TAATACGACTCACTATAGGGATGTGGGATCTCAATGACTCTCCT	In situ hybridization assay
Sense-RhAP2 R	CTAGCGAGAGTGGAACCCATTATT	In situ hybridization assay
Antisense-RhAP2L F	ATGCTAGATCTCAACCTCAACTTC	In situ hybridization assay
Antisense-RhAP2L R	TAATACGACTCACTATAGGGTTATTTGCTTCGGAAAACCCTTGC	In situ hybridization assay
Sense-RhAP2L F	TAATACGACTCACTATAGGGATGCTAGATCTCAACCTCAACTTC	In situ hybridization assay
Sense-RhAP2L R	TTATTTGCTTCGGAAAACCCTTGC	In situ hybridization assay
Antisense-RhAG F	ATGGCCTATGAAAACAAACCCAA	In situ hybridization assay
Antisense-RhAG R	TAATACGACTCACTATAGGGTCAAACTAATTGAAGGGAAATCTG	In situ hybridization assay
Sense-RhAG F	TAATACGACTCACTATAGGGATGGCCTATGAAAACAAACCCAA	In situ hybridization assay
Sense-RhAG R	TCAAACTAATTGAAGGGAAATCTG	In situ hybridization assay

## Sheet: Table S2
Supplementary Table S2. The 11 stages of flower development in rose.
developmental period	description
Stage 1	sepal primordia emerge and develop
Stage 2	petal primordia emerge and develop
Stage 3	stamen primordia emerge and develop
Stage 4	pistil primordia emerge and develop
Stage 5	floral bud differentiation is complete but the bud is not open
Stage 6	bud is partially open
Stage 7	bud is completely open
Stage 8	flower is partially open
Stage 9	flower is partially open
Stage 10	flower is fully open with anther appearance (yellow)
Stage 11	flower is fully open with anther appearance (black)

## Sheet: Table S3
Supplementary Table S3. Up-regulated DEGs in low temperature transcriptome.
Gene ID	log2(fold-change)	p-value
RchiOBHm_Chr7g0180621	1.0001	0.000771923
RchiOBHm_Chr6g0305941	1.0005	0.0046996
RchiOBHm_Chr5g0008151	1.0005	0.0327747
RchiOBHm_Chr1g0380021	1.0007	0.0151289
RchiOBHm_Chr1g0357061	1.001	0.0306455
RchiOBHm_Chr2g0100171	1.002	0.00772621
RchiOBHm_Chr3g0491231	1.0027	0.00229789
RchiOBHm_Chr4g0440141	1.0032	0.000438222
RchiOBHm_Chr6g0250481	1.004	0.000851496
RchiOBHm_Chr2g0108161	1.004	0.0373033
RchiOBHm_Chr6g0310211	1.0054	0.012148
RchiOBHm_Chr2g0136791	1.0055	0.00757787
RchiOBHm_Chr2g0157741	1.0062	0.0211488
RchiOBHm_Chr5g0051951	1.0072	0.0448586
RchiOBHm_Chr2g0117401	1.0073	0.0449009
RchiOBHm_Chr5g0008901	1.0074	0.00126009
RchiOBHm_Chr3g0451351	1.0094	0.019265
RchiOBHm_CPg0501921	1.0099	0.0271696
RchiOBHm_Chr5g0048781	1.0099	0.0370896
RchiOBHm_Chr6g0248001	1.011	0.00816812
RchiOBHm_Chr1g0351821	1.0112	0.000186701
RchiOBHm_Chr1g0358921	1.0115	0.0101993
RchiOBHm_Chr4g0414541	1.0115	0.0168945
RchiOBHm_Chr6g0287961	1.0116	0.000330382
RchiOBHm_Chr6g0267141	1.0126	0.00124544
RchiOBHm_Chr2g0122601	1.0132	0.0312878
RchiOBHm_Chr5g0032701	1.0134	4.54e-05
RchiOBHm_Chr5g0047141	1.0142	0.00284981
RchiOBHm_Chr3g0454101	1.0145	0.0305098
RchiOBHm_Chr2g0084401	1.0151	0.00737148
RchiOBHm_Chr5g0034691	1.0163	0.000211849
RchiOBHm_Chr5g0040341	1.0167	0.00627843
RchiOBHm_Chr4g0393031	1.0177	0.00311087
RchiOBHm_Chr7g0196181	1.0183	0.00124357
RchiOBHm_Chr6g0310091	1.0193	0.00401555
RchiOBHm_Chr5g0035771	1.0195	0.0372454
RchiOBHm_Chr4g0399191	1.0201	0.000281457
RchiOBHm_Chr1g0315261	1.0229	0.000367144
RchiOBHm_Chr4g0402571	1.023	0.00290776
RchiOBHm_Chr2g0089051	1.0234	0.0254274
RchiOBHm_Chr2g0138731	1.0237	0.0114405
RchiOBHm_Chr2g0136771	1.0238	0.0286519
RchiOBHm_Chr7g0183571	1.0245	6.83e-06
RchiOBHm_Chr3g0453241	1.0256	0.0443461
RchiOBHm_Chr5g0072441	1.0258	0.00176082
RchiOBHm_Chr7g0199151	1.0264	0.0029227
RchiOBHm_Chr4g0436671	1.0266	0.00310435
RchiOBHm_Chr7g0232421	1.0269	0.0370376
RchiOBHm_Chr7g0229141	1.0274	0.0312416
RchiOBHm_Chr4g0408761	1.0299	0.000660923
RchiOBHm_Chr3g0465171	1.0321	0.00403023
RchiOBHm_Chr6g0309471	1.0323	0.00382018
RchiOBHm_Chr7g0232631	1.0326	0.00284146
RchiOBHm_Chr2g0084691	1.0328	0.00212664
RchiOBHm_Chr4g0410301	1.0328	0.00311739
RchiOBHm_Chr4g0434981	1.0331	0.0073333
RchiOBHm_Chr4g0388821	1.0338	0.0126632
RchiOBHm_Chr5g0029541	1.0339	0.03035
RchiOBHm_Chr2g0152131	1.034	0.00677679
RchiOBHm_Chr7g0209601	1.0348	0.0196703
RchiOBHm_Chr1g0363031	1.0351	0.0222281
RchiOBHm_Chr2g0174501	1.0354	0.0499825
RchiOBHm_Chr5g0030511	1.0357	3.45e-05
RchiOBHm_Chr2g0130851	1.0357	0.0115923
RchiOBHm_Chr5g0069681	1.0357	0.0302957
RchiOBHm_Chr4g0415991	1.0362	0.010254
RchiOBHm_Chr2g0131511	1.0375	8.41e-05
RchiOBHm_Chr5g0059601	1.0391	0.00921593
RchiOBHm_Chr7g0182041	1.0395	0.0394302
RchiOBHm_Chr4g0418361	1.0403	0.000302602
RchiOBHm_Chr6g0258461	1.0404	0.000627146
RchiOBHm_Chr7g0229911	1.0408	0.00281829
RchiOBHm_Chr2g0172801	1.0411	0.00221112
RchiOBHm_Chr2g0172451	1.0412	0.00829822
RchiOBHm_Chr4g0438411	1.0415	0.0481535
RchiOBHm_Chr2g0089591	1.0429	0.000110309
RchiOBHm_Chr6g0275071	1.0429	0.0101379
RchiOBHm_Chr5g0000241	1.043	0.00478176
RchiOBHm_Chr1g0341141	1.0431	0.0390643
RchiOBHm_Chr5g0008011	1.0432	9.06e-06
RchiOBHm_Chr6g0297351	1.044	0.000715415
RchiOBHm_Chr7g0187581	1.0443	0.0173617
RchiOBHm_Chr3g0469381	1.0446	0.000186409
RchiOBHm_Chr4g0416361	1.0475	0.000333021
RchiOBHm_Chr6g0309481	1.0477	0.0482746
RchiOBHm_Chr7g0184501	1.0485	0.00334497
RchiOBHm_Chr6g0296541	1.0488	0.0152648
RchiOBHm_Chr2g0087051	1.0492	1.85e-07
RchiOBHm_Chr2g0084851	1.0495	0.000999197
RchiOBHm_Chr7g0181561	1.0513	0.0419928
RchiOBHm_Chr3g0470011	1.0514	0.0176292
RchiOBHm_Chr1g0327621	1.0524	0.00558506
RchiOBHm_Chr3g0465271	1.0525	0.00668963
RchiOBHm_Chr4g0440091	1.054	0.000849168
RchiOBHm_Chr5g0002391	1.0541	0.00121593
RchiOBHm_Chr6g0267611	1.0546	3.92e-05
RchiOBHm_Chr7g0239801	1.0549	0.00123989
RchiOBHm_Chr5g0060361	1.0552	0.0015753
RchiOBHm_Chr1g0377701	1.0566	0.00237912
RchiOBHm_Chr4g0409041	1.0569	0.0188447
RchiOBHm_Chr3g0448541	1.058	0.00196161
RchiOBHm_Chr5g0022491	1.058	0.0107082
RchiOBHm_Chr6g0302651	1.0585	4.82e-06
RchiOBHm_Chr5g0049651	1.0587	0.000353933
RchiOBHm_Chr6g0312571	1.0591	0.0351356
RchiOBHm_Chr3g0466911	1.0593	4.35e-05
RchiOBHm_MTg0498641	1.0598	0.0395708
RchiOBHm_Chr7g0194111	1.0601	0.0438453
RchiOBHm_Chr1g0368061	1.061	0.0250241
RchiOBHm_Chr5g0034051	1.0616	0.00915114
RchiOBHm_Chr1g0315771	1.062	0.000548244
RchiOBHm_Chr7g0179121	1.062	0.0303405
RchiOBHm_Chr4g0446861	1.0622	0.000668867
RchiOBHm_Chr3g0488221	1.0634	0.0313719
RchiOBHm_Chr6g0289081	1.0635	0.000154074
RchiOBHm_Chr7g0186541	1.0635	0.00189752
RchiOBHm_Chr5g0049551	1.0638	0.0183907
RchiOBHm_Chr7g0208111	1.0638	0.0259452
RchiOBHm_Chr4g0426761	1.064	0.00719545
RchiOBHm_Chr7g0237951	1.0651	8.08e-07
RchiOBHm_Chr1g0375351	1.0671	0.0118172
RchiOBHm_Chr4g0386931	1.0674	0.0325114
RchiOBHm_Chr5g0030521	1.0675	0.0098173
RchiOBHm_Chr5g0020891	1.0679	0.00052855
RchiOBHm_Chr5g0049671	1.0685	0.00163515
RchiOBHm_Chr2g0120781	1.0702	0.0478199
RchiOBHm_Chr5g0003181	1.0703	9.47e-07
RchiOBHm_Chr1g0356701	1.0709	0.000752066
RchiOBHm_Chr5g0032381	1.0718	0.00949559
RchiOBHm_Chr6g0285491	1.0721	2.91e-06
RchiOBHm_Chr6g0266111	1.0726	0.000483427
RchiOBHm_Chr6g0278131	1.0729	0.00758298
RchiOBHm_Chr2g0142541	1.0748	0.0120942
RchiOBHm_Chr6g0270971	1.0748	0.00501832
RchiOBHm_Chr5g0033591	1.076	0.00614099
RchiOBHm_Chr7g0182341	1.078	0.0358229
RchiOBHm_Chr3g0481271	1.0787	4.84e-06
RchiOBHm_Chr2g0145271	1.0813	0.000142726
RchiOBHm_Chr7g0229201	1.0815	0.000332705
RchiOBHm_Chr2g0168741	1.083	0.0197122
RchiOBHm_Chr6g0293241	1.0832	0.0173973
RchiOBHm_Chr4g0397681	1.0834	0.0370844
RchiOBHm_Chr3g0485871	1.0841	0.0409949
RchiOBHm_Chr6g0278781	1.0843	0.00548095
RchiOBHm_Chr5g0000801	1.0845	0.00121034
RchiOBHm_Chr4g0428891	1.0852	0.0302522
RchiOBHm_Chr7g0225691	1.0852	0.018738
RchiOBHm_Chr5g0059771	1.0856	7.37e-06
RchiOBHm_Chr1g0350821	1.0856	0.0153697
RchiOBHm_Chr7g0197151	1.0868	0.00537247
RchiOBHm_Chr3g0496041	1.0874	0.0130486
RchiOBHm_Chr6g0305861	1.0876	0.0024012
RchiOBHm_Chr1g0359511	1.0878	0.0286003
RchiOBHm_Chr3g0488011	1.0883	0.000815659
RchiOBHm_Chr3g0497411	1.0883	0.0183665
RchiOBHm_Chr1g0377161	1.0888	0.0213831
RchiOBHm_Chr4g0426771	1.0889	0.0449481
RchiOBHm_Chr6g0310661	1.0892	0.0114611
RchiOBHm_Chr7g0188681	1.09	0.030884
RchiOBHm_Chr6g0308371	1.0901	0.0191635
RchiOBHm_Chr1g0355381	1.0905	0.00726054
RchiOBHm_Chr5g0018331	1.0906	0.0119283
RchiOBHm_Chr4g0426801	1.0911	0.00235057
RchiOBHm_Chr6g0275511	1.0914	5.81e-06
RchiOBHm_Chr1g0372931	1.093	0.00362329
RchiOBHm_Chr2g0166541	1.093	0.0227085
RchiOBHm_Chr2g0144551	1.0931	0.00506226
RchiOBHm_Chr6g0271041	1.0933	0.00520922
RchiOBHm_Chr6g0280121	1.0948	0.0294414
RchiOBHm_Chr7g0179691	1.0951	0.00165991
RchiOBHm_Chr4g0409991	1.0961	0.00799801
RchiOBHm_Chr3g0464051	1.0962	0.00169046
RchiOBHm_Chr1g0384561	1.0963	0.0132585
RchiOBHm_Chr1g0373811	1.0967	0.00998749
RchiOBHm_Chr6g0297891	1.097	3.51e-05
RchiOBHm_Chr5g0042501	1.0971	0.00256556
RchiOBHm_Chr2g0153171	1.0971	0.0303239
RchiOBHm_Chr4g0426131	1.0974	0.0030975
RchiOBHm_Chr2g0118611	1.0979	0.00295222
RchiOBHm_Chr2g0174511	1.0986	3.36e-05
RchiOBHm_Chr5g0026331	1.1003	6.77e-05
RchiOBHm_Chr1g0328421	1.1008	0.00206295
RchiOBHm_Chr5g0036211	1.1015	0.0452434
RchiOBHm_Chr5g0041511	1.1018	0.0125092
RchiOBHm_Chr2g0120101	1.1019	0.00977954
RchiOBHm_Chr1g0377371	1.102	0.047283
RchiOBHm_Chr6g0280951	1.1029	0.0210721
RchiOBHm_Chr3g0461411	1.1034	0.0208748
RchiOBHm_Chr6g0309501	1.1037	0.00195131
RchiOBHm_Chr7g0178671	1.1037	0.0313507
RchiOBHm_Chr1g0313541	1.1042	0.0140847
RchiOBHm_Chr3g0482681	1.1046	0.0109822
RchiOBHm_Chr2g0175821	1.1049	0.00238044
RchiOBHm_Chr6g0311731	1.1062	0.00959591
RchiOBHm_Chr3g0470461	1.1063	3e-07
RchiOBHm_Chr2g0106651	1.1069	0.000141542
RchiOBHm_Chr6g0290311	1.1083	0.0211427
RchiOBHm_Chr2g0124231	1.1085	0.00388773
RchiOBHm_Chr4g0440461	1.1094	0.0310233
RchiOBHm_Chr2g0135181	1.1108	0.0304614
RchiOBHm_Chr6g0278801	1.1122	0.00314876
RchiOBHm_Chr4g0385351	1.1123	0.00135084
RchiOBHm_Chr5g0043321	1.1132	0.024173
RchiOBHm_Chr5g0011071	1.1146	0.00725324
RchiOBHm_Chr7g0216401	1.1151	0.000804964
RchiOBHm_Chr5g0045791	1.1153	0.00116094
RchiOBHm_Chr6g0294001	1.1153	0.0126448
RchiOBHm_Chr1g0379521	1.1154	2.27e-05
RchiOBHm_Chr4g0445131	1.1154	0.0135518
RchiOBHm_Chr5g0057731	1.1174	0.00055779
RchiOBHm_Chr3g0468101	1.1177	0.0121786
RchiOBHm_Chr5g0050081	1.12	0.0149878
RchiOBHm_Chr2g0144701	1.1241	0.00675859
RchiOBHm_Chr1g0355431	1.1246	0.0325234
RchiOBHm_Chr5g0005211	1.1257	0.0110239
RchiOBHm_Chr1g0315091	1.1263	0.00116197
RchiOBHm_Chr7g0192711	1.1264	0.00788684
RchiOBHm_Chr7g0207741	1.1277	1.55e-05
RchiOBHm_Chr5g0079831	1.1279	0.00158242
RchiOBHm_Chr3g0484471	1.1279	0.0180258
RchiOBHm_Chr5g0006291	1.1279	0.0291766
RchiOBHm_Chr5g0082591	1.1283	0.0193535
RchiOBHm_Chr6g0249981	1.1294	0.0125879
RchiOBHm_Chr6g0304531	1.1309	0.0272822
RchiOBHm_Chr3g0465301	1.1321	0.00466239
RchiOBHm_Chr3g0488711	1.1323	0.000229488
RchiOBHm_Chr3g0481371	1.1338	0.00194679
RchiOBHm_Chr6g0259531	1.1344	0.00928555
RchiOBHm_Chr7g0208281	1.1353	0.00234622
RchiOBHm_Chr7g0199461	1.1354	0.000520736
RchiOBHm_Chr5g0052901	1.1361	0.0297233
RchiOBHm_Chr2g0086511	1.1364	0.0425935
RchiOBHm_Chr5g0009731	1.1377	1.36e-05
RchiOBHm_Chr2g0103121	1.1383	0.00810065
RchiOBHm_Chr3g0463771	1.1388	0.0152545
RchiOBHm_Chr1g0326371	1.1392	0.0289961
RchiOBHm_Chr3g0465031	1.1396	0.0113558
RchiOBHm_Chr1g0315631	1.1399	0.00161145
RchiOBHm_Chr3g0468221	1.1401	0.000396965
RchiOBHm_Chr5g0080131	1.141	0.0042953
RchiOBHm_Chr2g0152641	1.142	0.00186534
RchiOBHm_Chr4g0411401	1.142	0.00938191
RchiOBHm_Chr6g0288121	1.1423	0.0285697
RchiOBHm_Chr5g0008431	1.1426	0.00160689
RchiOBHm_Chr7g0183491	1.1429	0.00174788
RchiOBHm_Chr3g0466391	1.1433	0.00497964
RchiOBHm_Chr4g0387681	1.1436	0.0241165
RchiOBHm_Chr2g0106221	1.1445	3.19e-05
RchiOBHm_Chr3g0469331	1.1446	0.000129236
RchiOBHm_Chr1g0336611	1.1447	0.0242113
RchiOBHm_Chr7g0192681	1.1448	0.00778291
RchiOBHm_Chr3g0462641	1.1474	0.0103486
RchiOBHm_Chr7g0194661	1.148	0.00259596
RchiOBHm_Chr2g0088241	1.1482	0.00353902
RchiOBHm_Chr2g0084941	1.149	0.00278995
RchiOBHm_Chr2g0088161	1.1494	0.0485921
RchiOBHm_Chr7g0180181	1.1496	0.000387565
RchiOBHm_Chr7g0199021	1.1499	0.0388805
RchiOBHm_Chr2g0100981	1.1501	0.00104658
RchiOBHm_Chr7g0226981	1.1515	0.0313339
RchiOBHm_Chr5g0039281	1.1523	0.00181249
RchiOBHm_Chr5g0060781	1.1538	0.00486991
RchiOBHm_Chr4g0430231	1.1539	0.0247689
RchiOBHm_Chr5g0075861	1.1556	0.000118755
RchiOBHm_Chr3g0456711	1.156	1.36e-06
RchiOBHm_Chr7g0235241	1.1581	0.0456402
RchiOBHm_Chr1g0332531	1.1593	0.00570205
RchiOBHm_Chr6g0289711	1.1594	0.0169948
RchiOBHm_Chr4g0422901	1.1599	0.00867375
RchiOBHm_Chr2g0115441	1.1611	0.00240418
RchiOBHm_Chr2g0176291	1.1622	0.0368211
RchiOBHm_Chr2g0102031	1.163	9.1e-06
RchiOBHm_Chr3g0453121	1.1653	0.0025986
RchiOBHm_Chr3g0477301	1.1658	0.0124235
RchiOBHm_Chr6g0253921	1.1662	0.04083
RchiOBHm_Chr4g0430251	1.168	0.000980601
RchiOBHm_Chr7g0224191	1.1687	0.000638304
RchiOBHm_Chr6g0311081	1.1695	0.000212833
RchiOBHm_Chr7g0183991	1.1705	0.00394877
RchiOBHm_Chr4g0385111	1.1715	0.00148655
RchiOBHm_Chr3g0461401	1.1743	0.00652754
RchiOBHm_Chr2g0094791	1.1749	0.0433075
RchiOBHm_Chr4g0432641	1.1752	0.00548844
RchiOBHm_Chr4g0445961	1.1754	0.00265286
RchiOBHm_Chr7g0190321	1.1755	0.0127341
RchiOBHm_Chr1g0332091	1.1762	0.0235774
RchiOBHm_Chr5g0058351	1.1765	0.00763727
RchiOBHm_Chr2g0089021	1.177	0.0182731
RchiOBHm_Chr5g0072621	1.1775	0.0011703
RchiOBHm_Chr4g0403561	1.1777	0.00129805
RchiOBHm_Chr2g0108061	1.1777	0.0217638
RchiOBHm_Chr6g0307431	1.1779	0.0118961
RchiOBHm_Chr4g0431471	1.1785	0.00131929
RchiOBHm_Chr3g0495331	1.179	0.0253779
RchiOBHm_Chr2g0150981	1.1791	0.0244357
RchiOBHm_Chr3g0453601	1.1806	0.00126665
RchiOBHm_Chr2g0087161	1.1813	0.0200322
RchiOBHm_Chr1g0347271	1.1822	1.15e-06
RchiOBHm_Chr5g0019801	1.1827	0.000122613
RchiOBHm_Chr4g0435411	1.1829	0.00221593
RchiOBHm_Chr4g0433921	1.1831	0.031837
RchiOBHm_Chr4g0402471	1.1832	0.0202329
RchiOBHm_Chr7g0209171	1.1883	0.00788183
RchiOBHm_Chr1g0380101	1.1889	0.00763079
RchiOBHm_Chr6g0283561	1.1892	0.000616998
RchiOBHm_Chr6g0303711	1.1896	0.00717984
RchiOBHm_Chr2g0089031	1.1898	0.00745463
RchiOBHm_Chr2g0095371	1.1904	0.0307484
RchiOBHm_Chr5g0016051	1.1914	0.00144839
RchiOBHm_Chr3g0448531	1.1935	0.00200967
RchiOBHm_Chr7g0233571	1.194	0.0296876
RchiOBHm_Chr5g0044461	1.1942	0.0151085
RchiOBHm_Chr2g0087181	1.1955	0.0498304
RchiOBHm_Chr2g0174341	1.1962	0.000656602
RchiOBHm_Chr2g0088551	1.1964	0.0171955
RchiOBHm_Chr4g0421111	1.197	0.00221843
RchiOBHm_Chr5g0001781	1.197	0.0193058
RchiOBHm_Chr2g0176421	1.1979	0.000175058
RchiOBHm_Chr4g0385601	1.1987	0.0121782
RchiOBHm_Chr7g0196421	1.1987	0.0204153
RchiOBHm_Chr3g0448621	1.1991	0.00094239
RchiOBHm_Chr2g0152241	1.1992	0.00112198
RchiOBHm_Chr1g0362781	1.1996	0.0310657
RchiOBHm_Chr1g0373671	1.2025	0.000919994
RchiOBHm_Chr5g0039751	1.2033	0.000467814
RchiOBHm_Chr3g0453551	1.2036	0.000122872
RchiOBHm_Chr2g0088731	1.2038	0.000873984
RchiOBHm_Chr5g0002921	1.2039	4.35e-06
RchiOBHm_Chr5g0044481	1.2043	0.00251544
RchiOBHm_Chr1g0341921	1.2044	0.00256843
RchiOBHm_Chr2g0113331	1.2049	0.000103157
RchiOBHm_Chr2g0160191	1.2056	0.0406015
RchiOBHm_Chr7g0218081	1.2066	1.95e-06
RchiOBHm_Chr5g0053831	1.2067	0.0027138
RchiOBHm_Chr6g0296281	1.2079	0.0471263
RchiOBHm_Chr6g0249141	1.2084	0.0140082
RchiOBHm_Chr7g0210391	1.2095	0.0138356
RchiOBHm_Chr7g0180421	1.2111	0.00128148
RchiOBHm_Chr2g0172571	1.2111	0.00222238
RchiOBHm_Chr7g0178101	1.2119	0.00096877
RchiOBHm_Chr2g0085831	1.2129	1.89e-05
RchiOBHm_Chr5g0028041	1.2133	0.0228257
RchiOBHm_Chr5g0002931	1.2139	0.0219417
RchiOBHm_Chr5g0083281	1.2143	0.000131459
RchiOBHm_Chr2g0102091	1.2146	6.29e-05
RchiOBHm_Chr2g0174671	1.2161	0.0036214
RchiOBHm_Chr1g0383191	1.2162	0.0101082
RchiOBHm_Chr6g0283111	1.217	0.0277594
RchiOBHm_Chr7g0243731	1.2175	0.0197799
RchiOBHm_Chr4g0399841	1.2176	0.00554926
RchiOBHm_Chr6g0310681	1.2208	0.00493744
RchiOBHm_Chr7g0184611	1.2211	0.0234579
RchiOBHm_Chr5g0038871	1.222	0.000867213
RchiOBHm_Chr4g0443921	1.2221	0.00711108
RchiOBHm_Chr5g0006831	1.2226	2.48e-06
RchiOBHm_Chr1g0366491	1.2235	1.35e-06
RchiOBHm_Chr5g0060131	1.2239	0.0122188
RchiOBHm_Chr4g0431861	1.2246	0.0450555
RchiOBHm_Chr2g0136021	1.2249	0.00576078
RchiOBHm_Chr1g0343691	1.2264	1.45e-05
RchiOBHm_Chr1g0329861	1.2265	0.022028
RchiOBHm_Chr4g0445581	1.2268	0.00304322
RchiOBHm_Chr2g0105701	1.228	0.00589481
RchiOBHm_Chr2g0174441	1.2288	0.000872888
RchiOBHm_Chr2g0150951	1.2297	0.0305999
RchiOBHm_Chr2g0172611	1.2314	0.0123489
RchiOBHm_Chr3g0452721	1.2321	0.00248387
RchiOBHm_Chr2g0167771	1.2323	0.00205654
RchiOBHm_Chr1g0368301	1.2332	0.0157541
RchiOBHm_Chr5g0041171	1.2347	0.037455
RchiOBHm_Chr2g0139471	1.2348	0.00308952
RchiOBHm_Chr5g0042311	1.2349	0.0115373
RchiOBHm_Chr7g0193311	1.2351	8.59e-05
RchiOBHm_Chr6g0303671	1.2361	0.0079015
RchiOBHm_Chr5g0068041	1.238	0.0343126
RchiOBHm_Chr4g0433071	1.2384	0.000271276
RchiOBHm_Chr5g0082561	1.239	0.045767
RchiOBHm_Chr3g0459761	1.2392	0.0312069
RchiOBHm_Chr4g0425891	1.2404	0.000228816
RchiOBHm_Chr3g0455691	1.2424	0.0169403
RchiOBHm_Chr2g0103431	1.2432	0.017761
RchiOBHm_Chr2g0127981	1.2433	0.00259677
RchiOBHm_MTg0498511	1.2436	0.00785616
RchiOBHm_Chr2g0147341	1.2439	0.0478103
RchiOBHm_Chr7g0224551	1.2452	0.000197541
RchiOBHm_Chr2g0124931	1.2456	0.00157972
RchiOBHm_Chr3g0468701	1.2456	0.0103332
RchiOBHm_Chr5g0069671	1.2462	0.0014495
RchiOBHm_Chr6g0298851	1.2464	0.0402761
RchiOBHm_Chr6g0286491	1.2466	0.0051381
RchiOBHm_Chr3g0467401	1.2468	0.000151945
RchiOBHm_Chr7g0204941	1.2469	0.0161083
RchiOBHm_Chr6g0273851	1.2477	0.00505683
RchiOBHm_Chr6g0251981	1.2479	0.0333492
RchiOBHm_Chr7g0183751	1.2494	0.00249838
RchiOBHm_Chr3g0459031	1.2504	0.00158806
RchiOBHm_Chr3g0459051	1.2518	0.0067071
RchiOBHm_Chr7g0203361	1.2549	0.00283017
RchiOBHm_Chr1g0371171	1.2556	0.00556409
RchiOBHm_Chr1g0380881	1.256	0.00230371
RchiOBHm_Chr4g0423581	1.2563	0.00101356
RchiOBHm_Chr4g0414691	1.2563	0.00128883
RchiOBHm_Chr1g0364931	1.2563	0.0305173
RchiOBHm_Chr1g0380251	1.2568	7.1e-05
RchiOBHm_Chr2g0138951	1.2576	0.000113232
RchiOBHm_Chr7g0193341	1.2576	0.00469702
RchiOBHm_Chr7g0178691	1.2584	0.00392344
RchiOBHm_Chr6g0264491	1.2606	0.0317877
RchiOBHm_Chr7g0241121	1.261	0.00601708
RchiOBHm_Chr6g0283471	1.2611	0.0323871
RchiOBHm_Chr4g0442021	1.2614	0.0074058
RchiOBHm_Chr3g0463311	1.264	8.97e-05
RchiOBHm_Chr1g0357071	1.2645	0.000818703
RchiOBHm_Chr2g0094231	1.2647	5.04e-09
RchiOBHm_Chr6g0287271	1.2649	0.00289798
RchiOBHm_Chr7g0191021	1.2668	0.016329
RchiOBHm_Chr6g0292221	1.2676	0.000163597
RchiOBHm_Chr6g0257281	1.2683	0.000863595
RchiOBHm_Chr4g0427141	1.2702	0.00249222
RchiOBHm_Chr6g0278331	1.2727	0.045442
RchiOBHm_Chr5g0071491	1.2733	0.0444335
RchiOBHm_Chr3g0467751	1.2739	0.000450119
RchiOBHm_Chr4g0390511	1.2743	0.00166493
RchiOBHm_Chr5g0075261	1.2746	7.67e-06
RchiOBHm_Chr7g0192601	1.2761	0.00683571
RchiOBHm_Chr2g0136801	1.2765	4.08e-05
RchiOBHm_Chr1g0343791	1.2767	1.92e-07
RchiOBHm_Chr6g0292551	1.277	9.58e-06
RchiOBHm_Chr2g0119391	1.2773	0.0238601
RchiOBHm_Chr3g0472171	1.2774	0.000125129
RchiOBHm_Chr1g0354071	1.2777	0.0286627
RchiOBHm_Chr6g0300991	1.2782	0.0105605
RchiOBHm_Chr3g0488401	1.2792	0.0067681
RchiOBHm_Chr4g0423101	1.2807	0.00311856
RchiOBHm_Chr2g0173191	1.2823	0.000264319
RchiOBHm_Chr7g0217111	1.2823	0.00851811
RchiOBHm_Chr3g0484321	1.2824	0.000501062
RchiOBHm_Chr7g0191831	1.2827	0.0404919
RchiOBHm_Chr3g0480401	1.2829	0.0452165
RchiOBHm_Chr2g0089131	1.283	0.000844703
RchiOBHm_Chr2g0157791	1.2831	1.6e-10
RchiOBHm_Chr4g0393121	1.2856	0.0131679
RchiOBHm_Chr1g0380201	1.2859	0.00338753
RchiOBHm_Chr7g0183501	1.287	2.36e-05
RchiOBHm_Chr3g0454021	1.2877	0.0408021
RchiOBHm_Chr1g0357331	1.289	0.000781604
RchiOBHm_Chr5g0026581	1.2896	0.00069111
RchiOBHm_Chr3g0468481	1.2897	3.92e-06
RchiOBHm_Chr2g0144191	1.29	0.0150175
RchiOBHm_Chr1g0377551	1.2908	0.0410791
RchiOBHm_Chr2g0129161	1.2912	0.00434859
RchiOBHm_Chr5g0044471	1.2914	0.0164534
RchiOBHm_Chr5g0035051	1.2915	0.000761029
RchiOBHm_Chr2g0098721	1.2927	0.000245856
RchiOBHm_Chr2g0122591	1.2944	0.0241692
RchiOBHm_Chr3g0471261	1.2992	0.013829
RchiOBHm_Chr6g0258881	1.2995	0.046534
RchiOBHm_Chr1g0331431	1.2997	0.0024451
RchiOBHm_Chr5g0053821	1.2998	0.0097368
RchiOBHm_Chr2g0137721	1.3006	0.0268974
RchiOBHm_Chr3g0485971	1.3017	0.0433136
RchiOBHm_Chr6g0264851	1.3019	0.0190037
RchiOBHm_Chr7g0188251	1.3021	0.00248084
RchiOBHm_Chr7g0183471	1.3029	1.18e-05
RchiOBHm_Chr1g0355071	1.3031	0.000301702
RchiOBHm_Chr3g0478391	1.3032	0.00130167
RchiOBHm_Chr6g0250821	1.3052	0.0373158
RchiOBHm_Chr5g0021521	1.3056	0.0123609
RchiOBHm_Chr4g0425611	1.3068	0.0130816
RchiOBHm_Chr2g0088761	1.3068	0.0350054
RchiOBHm_Chr5g0027241	1.3073	0.0364093
RchiOBHm_Chr1g0350291	1.3076	1.14e-05
RchiOBHm_Chr2g0098401	1.308	0.00202491
RchiOBHm_Chr2g0133211	1.3084	4.65e-05
RchiOBHm_Chr1g0382891	1.3087	0.00575159
RchiOBHm_Chr7g0221651	1.3087	0.0240535
RchiOBHm_Chr4g0418511	1.3124	0.00332872
RchiOBHm_Chr6g0265051	1.3133	0.0229926
RchiOBHm_Chr1g0381571	1.3134	0.0101764
RchiOBHm_Chr5g0004901	1.3139	1.45e-05
RchiOBHm_Chr4g0423841	1.3145	0.0249583
RchiOBHm_Chr5g0061501	1.3174	0.00316104
RchiOBHm_Chr2g0135861	1.3177	0.00982852
RchiOBHm_Chr3g0480221	1.3179	6.04e-05
RchiOBHm_Chr6g0250511	1.3247	0.00222155
RchiOBHm_Chr6g0260681	1.3247	0.0238481
RchiOBHm_Chr5g0060991	1.3253	0.00147608
RchiOBHm_Chr2g0103941	1.3254	0.0133198
RchiOBHm_Chr7g0229081	1.327	0.000161093
RchiOBHm_Chr4g0409111	1.3279	0.00561827
RchiOBHm_Chr1g0329521	1.3279	0.0168322
RchiOBHm_Chr4g0420901	1.3281	4.56e-05
RchiOBHm_Chr6g0309251	1.3281	0.00176402
RchiOBHm_Chr2g0103451	1.3289	0.0436224
RchiOBHm_Chr7g0193391	1.329	0.00101163
RchiOBHm_Chr2g0138741	1.3305	0.000171389
RchiOBHm_Chr6g0270991	1.331	4.51e-05
RchiOBHm_Chr5g0041801	1.3315	0.00212328
RchiOBHm_Chr1g0371361	1.3322	0.018539
RchiOBHm_Chr4g0389221	1.3327	0.0240479
RchiOBHm_Chr5g0075041	1.3329	0.000176438
RchiOBHm_Chr7g0183871	1.3329	0.0168155
RchiOBHm_Chr3g0471661	1.3333	0.000285798
RchiOBHm_Chr3g0475961	1.3355	0.011157
RchiOBHm_Chr7g0240401	1.3366	2.37e-05
RchiOBHm_Chr2g0153861	1.3371	0.00059246
RchiOBHm_Chr2g0129081	1.338	1.93e-05
RchiOBHm_Chr1g0313331	1.3381	9.05e-05
RchiOBHm_CPg0501911	1.3396	0.00416225
RchiOBHm_Chr4g0429971	1.3396	0.0281389
RchiOBHm_Chr1g0325241	1.3397	0.0082286
RchiOBHm_Chr1g0376191	1.3405	0.00417846
RchiOBHm_Chr3g0464971	1.3412	0.0065019
RchiOBHm_Chr1g0321281	1.3432	0.0206295
RchiOBHm_Chr2g0160061	1.3435	5.9e-07
RchiOBHm_Chr7g0227731	1.3449	0.0193245
RchiOBHm_Chr3g0496021	1.3458	0.0035459
RchiOBHm_Chr7g0218161	1.3463	0.000452624
RchiOBHm_Chr4g0411201	1.347	0.000613054
RchiOBHm_Chr6g0305501	1.3474	4.62e-06
RchiOBHm_Chr5g0001691	1.3512	5.06e-06
RchiOBHm_Chr3g0447961	1.3523	0.000904371
RchiOBHm_Chr3g0470831	1.3525	0.0121288
RchiOBHm_Chr4g0430121	1.353	3.56e-06
RchiOBHm_Chr7g0188441	1.3539	0.0066887
RchiOBHm_Chr3g0487041	1.3547	4.32e-05
RchiOBHm_Chr5g0048801	1.3553	0.000264376
RchiOBHm_Chr4g0395481	1.3569	5.93e-05
RchiOBHm_Chr2g0165731	1.357	0.022465
RchiOBHm_Chr6g0278591	1.3572	0.0243397
RchiOBHm_Chr2g0119351	1.3577	0.0233726
RchiOBHm_Chr1g0360881	1.3585	0.0397535
RchiOBHm_Chr3g0466931	1.3597	2.21e-06
RchiOBHm_CPg0501951	1.36	0.0139578
RchiOBHm_Chr1g0360201	1.3611	0.0106114
RchiOBHm_Chr1g0351291	1.3633	0.0287176
RchiOBHm_Chr7g0189201	1.3636	0.000170988
RchiOBHm_Chr2g0163971	1.3643	0.000593648
RchiOBHm_Chr5g0027071	1.3643	0.000321143
RchiOBHm_Chr6g0303181	1.3651	0.00580052
RchiOBHm_Chr4g0437841	1.3657	0.000120105
RchiOBHm_Chr3g0480991	1.3672	0.0139825
RchiOBHm_Chr4g0444361	1.3676	4.83e-05
RchiOBHm_Chr3g0497011	1.3677	0.0143527
RchiOBHm_Chr6g0292651	1.3681	6.9e-05
RchiOBHm_Chr5g0035861	1.3683	0.0128602
RchiOBHm_Chr5g0000251	1.3687	0.000350432
RchiOBHm_Chr7g0190981	1.3689	0.015932
RchiOBHm_Chr6g0255671	1.3695	0.0030557
RchiOBHm_Chr1g0358771	1.3702	0.000345949
RchiOBHm_Chr5g0041811	1.3703	0.00472027
RchiOBHm_Chr4g0427371	1.3719	0.00162916
RchiOBHm_Chr7g0186631	1.373	0.0133043
RchiOBHm_Chr6g0292571	1.3734	4.41e-06
RchiOBHm_Chr5g0005641	1.3737	0.01712
RchiOBHm_Chr6g0265831	1.3763	0.00130584
RchiOBHm_Chr1g0377381	1.3766	0.00267216
RchiOBHm_Chr6g0302661	1.3771	6.2e-06
RchiOBHm_Chr5g0073531	1.3774	0.00546552
RchiOBHm_Chr6g0275461	1.3802	0.000198476
RchiOBHm_Chr6g0274091	1.3807	0.00147744
RchiOBHm_Chr6g0304371	1.3809	0.0356011
RchiOBHm_Chr1g0383931	1.3814	0.000274664
RchiOBHm_Chr1g0383911	1.3826	0.000932186
RchiOBHm_Chr7g0195541	1.384	0.00106173
RchiOBHm_Chr3g0477611	1.3847	0.0220859
RchiOBHm_Chr5g0048121	1.3849	0.00546136
RchiOBHm_Chr3g0467911	1.3864	1.19e-06
RchiOBHm_Chr6g0306181	1.3869	0.000141677
RchiOBHm_Chr3g0467431	1.3881	0.0305502
RchiOBHm_Chr7g0186281	1.3885	0.0129934
RchiOBHm_Chr1g0361681	1.392	0.000245318
RchiOBHm_Chr6g0268211	1.3923	0.00119255
RchiOBHm_Chr1g0358621	1.3932	0.0107449
RchiOBHm_Chr6g0284361	1.3933	0.0237313
RchiOBHm_Chr3g0457951	1.3938	0.0347586
RchiOBHm_Chr6g0286691	1.394	0.0160486
RchiOBHm_Chr3g0496681	1.3941	0.00159798
RchiOBHm_Chr5g0012311	1.3955	0.00122999
RchiOBHm_Chr6g0284061	1.397	0.0415023
RchiOBHm_Chr6g0303841	1.3973	0.00178849
RchiOBHm_Chr4g0430011	1.3975	0.000103067
RchiOBHm_Chr2g0157151	1.3975	0.000270633
RchiOBHm_Chr5g0034331	1.398	0.000910274
RchiOBHm_Chr1g0356621	1.398	0.0400022
RchiOBHm_Chr2g0100891	1.3982	0.000504152
RchiOBHm_Chr3g0491651	1.4004	0.0315929
RchiOBHm_Chr1g0351691	1.4019	0.00427861
RchiOBHm_Chr7g0213161	1.403	0.00292934
RchiOBHm_Chr1g0382951	1.4034	0.0163607
RchiOBHm_Chr6g0309271	1.4038	0.0418858
RchiOBHm_Chr5g0061491	1.4042	0.000375262
RchiOBHm_Chr4g0433431	1.4086	0.00646131
RchiOBHm_Chr5g0023781	1.411	0.0462455
RchiOBHm_Chr2g0088811	1.4114	0.0114562
RchiOBHm_Chr6g0265311	1.4131	0.0016222
RchiOBHm_Chr6g0260831	1.4156	0.0226732
RchiOBHm_Chr2g0155621	1.4158	0.010665
RchiOBHm_Chr3g0476441	1.4163	0.0320459
RchiOBHm_Chr3g0469301	1.4171	0.00430949
RchiOBHm_Chr4g0417581	1.4177	0.0156058
RchiOBHm_Chr3g0453531	1.4185	2.4e-07
RchiOBHm_Chr2g0086751	1.4186	8.88e-05
RchiOBHm_Chr7g0186221	1.4188	1.73e-09
RchiOBHm_Chr2g0121851	1.4211	0.00997482
RchiOBHm_Chr6g0268781	1.4245	0.0252456
RchiOBHm_Chr6g0250471	1.4254	0.00316655
RchiOBHm_Chr1g0377201	1.4256	0.0381301
RchiOBHm_Chr7g0176971	1.4272	0.000231913
RchiOBHm_Chr5g0007811	1.4283	0.000396532
RchiOBHm_Chr7g0213991	1.4287	0.00399834
RchiOBHm_Chr3g0464341	1.4298	1.61e-05
RchiOBHm_Chr7g0219951	1.4303	0.00299539
RchiOBHm_Chr1g0375361	1.4305	0.0240093
RchiOBHm_Chr4g0420131	1.4313	0.00078205
RchiOBHm_Chr6g0299691	1.432	0.0326221
RchiOBHm_Chr6g0254941	1.4326	0.0448283
RchiOBHm_Chr6g0285991	1.4332	0.0191923
RchiOBHm_Chr2g0087651	1.4345	0.0347787
RchiOBHm_Chr6g0295871	1.4357	0.000915413
RchiOBHm_Chr1g0377821	1.4366	0.00172249
RchiOBHm_Chr3g0468551	1.4372	0.0129056
RchiOBHm_Chr6g0311291	1.4386	0.0182649
RchiOBHm_Chr6g0292771	1.4418	0.00981921
RchiOBHm_Chr2g0108021	1.4433	0.00522402
RchiOBHm_Chr7g0206341	1.4441	0.00793649
RchiOBHm_Chr3g0464821	1.445	0.0010439
RchiOBHm_Chr1g0373661	1.4454	0.000165607
RchiOBHm_Chr4g0418291	1.4454	0.00165557
RchiOBHm_Chr2g0128471	1.4464	0.000163632
RchiOBHm_Chr1g0345241	1.4466	0.0384835
RchiOBHm_Chr6g0265031	1.4472	0.00392423
RchiOBHm_Chr3g0458271	1.4503	5.83e-07
RchiOBHm_Chr3g0453591	1.452	0.00221552
RchiOBHm_Chr6g0283001	1.4525	0.00386498
RchiOBHm_Chr2g0149341	1.4529	6.46e-05
RchiOBHm_Chr6g0311701	1.453	5.15e-05
RchiOBHm_Chr4g0409521	1.453	0.00463633
RchiOBHm_Chr7g0188451	1.4532	0.000278088
RchiOBHm_Chr6g0277801	1.4537	0.001834
RchiOBHm_Chr1g0352001	1.4537	0.00379026
RchiOBHm_Chr2g0084931	1.4538	0.0282346
RchiOBHm_Chr6g0294011	1.4539	0.000191694
RchiOBHm_Chr5g0042631	1.4542	0.0327937
RchiOBHm_Chr5g0023911	1.4554	0.00362641
RchiOBHm_Chr7g0191051	1.4558	0.00955224
RchiOBHm_Chr6g0302721	1.4568	0.000951003
RchiOBHm_Chr4g0433261	1.4573	0.00334819
RchiOBHm_Chr4g0397591	1.4586	0.0238949
RchiOBHm_Chr2g0102291	1.4605	0.00206568
RchiOBHm_Chr2g0116371	1.4611	1.18e-06
RchiOBHm_Chr3g0453161	1.4644	8.09e-05
RchiOBHm_Chr1g0342361	1.4655	0.000129905
RchiOBHm_Chr2g0168201	1.4657	0.0388275
RchiOBHm_Chr7g0237111	1.466	0.00197089
RchiOBHm_Chr4g0399831	1.467	0.00210754
RchiOBHm_Chr7g0189811	1.4677	1.99e-07
RchiOBHm_Chr6g0297901	1.4692	0.00176758
RchiOBHm_Chr4g0399971	1.4695	0.00207649
RchiOBHm_Chr5g0065831	1.4698	0.00417226
RchiOBHm_Chr3g0475131	1.4705	9.23e-08
RchiOBHm_Chr7g0198001	1.4712	0.000147656
RchiOBHm_Chr5g0065141	1.4719	0.0179346
RchiOBHm_Chr5g0076891	1.4729	0.04107
RchiOBHm_Chr5g0080721	1.477	0.00158655
RchiOBHm_Chr6g0279031	1.479	0.0353038
RchiOBHm_Chr6g0284761	1.4791	0.00243508
RchiOBHm_Chr4g0429311	1.4792	0.0316923
RchiOBHm_Chr6g0265291	1.4797	0.00659382
RchiOBHm_Chr3g0464501	1.4815	3.02e-05
RchiOBHm_Chr7g0193521	1.4815	0.0214547
RchiOBHm_Chr7g0178031	1.4825	0.00920942
RchiOBHm_Chr1g0336851	1.4843	0.039682
RchiOBHm_Chr2g0173661	1.4851	0.0154886
RchiOBHm_Chr5g0020091	1.4863	0.00158715
RchiOBHm_Chr4g0423481	1.4863	0.00332279
RchiOBHm_Chr7g0184461	1.4869	0.00959659
RchiOBHm_Chr5g0048201	1.4882	0.000711303
RchiOBHm_Chr2g0086741	1.4891	5.72e-05
RchiOBHm_Chr1g0315471	1.4894	5.06e-05
RchiOBHm_Chr2g0121941	1.4911	0.0438462
RchiOBHm_Chr3g0467861	1.4914	0.00145443
RchiOBHm_Chr7g0239531	1.4925	0.00190841
RchiOBHm_Chr7g0199611	1.4933	0.0115247
RchiOBHm_Chr1g0361491	1.4937	0.00437502
RchiOBHm_Chr4g0430281	1.4947	7.47e-05
RchiOBHm_Chr3g0470421	1.4948	0.0242662
RchiOBHm_Chr2g0088981	1.4954	0.000661617
RchiOBHm_Chr2g0166281	1.4957	0.00216748
RchiOBHm_Chr3g0477261	1.4959	0.00954057
RchiOBHm_Chr1g0380061	1.496	3.7e-05
RchiOBHm_Chr3g0490221	1.4961	0.0324711
RchiOBHm_Chr5g0077961	1.4963	0.0484422
RchiOBHm_Chr2g0129441	1.4968	4.59e-06
RchiOBHm_Chr3g0470581	1.497	0.0190744
RchiOBHm_Chr1g0362841	1.4973	0.00112244
RchiOBHm_Chr6g0305181	1.498	0.000776024
RchiOBHm_Chr5g0058201	1.4982	0.000241484
RchiOBHm_Chr1g0315541	1.4988	0.00288948
RchiOBHm_Chr4g0418841	1.5002	1.24e-06
RchiOBHm_Chr1g0315141	1.5003	0.0452691
RchiOBHm_Chr6g0280591	1.5006	0.000537414
RchiOBHm_Chr7g0208651	1.5023	2.76e-05
RchiOBHm_Chr4g0440471	1.5024	0.00015671
RchiOBHm_Chr1g0380121	1.5025	0.0484873
RchiOBHm_Chr4g0437441	1.5041	0.0131502
RchiOBHm_Chr3g0469741	1.5048	1.91e-09
RchiOBHm_Chr6g0301411	1.5073	0.0124549
RchiOBHm_Chr2g0155781	1.5074	0.0106118
RchiOBHm_Chr1g0332141	1.509	0.0152738
RchiOBHm_Chr2g0103201	1.509	0.0177442
RchiOBHm_Chr5g0035891	1.5097	0.0248876
RchiOBHm_Chr5g0033641	1.5105	0.000866043
RchiOBHm_Chr2g0089961	1.5108	0.000109746
RchiOBHm_Chr2g0169521	1.5114	0.0177506
RchiOBHm_Chr6g0294631	1.512	0.0260016
RchiOBHm_Chr6g0258481	1.5137	0.0485353
RchiOBHm_Chr2g0099291	1.5157	0.00203178
RchiOBHm_Chr7g0229541	1.5173	0.00350761
RchiOBHm_Chr2g0091801	1.5174	0.000321391
RchiOBHm_Chr1g0368011	1.5183	0.00568129
RchiOBHm_Chr1g0315231	1.5197	0.0258993
RchiOBHm_Chr4g0434111	1.5199	0.00206819
RchiOBHm_Chr3g0473071	1.5215	0.0364356
RchiOBHm_Chr7g0205831	1.5217	0.000727742
RchiOBHm_Chr5g0062791	1.5217	0.012326
RchiOBHm_Chr3g0472371	1.5223	0.0036512
RchiOBHm_Chr6g0310511	1.5226	0.00368551
RchiOBHm_Chr7g0214001	1.5229	0.00777407
RchiOBHm_Chr1g0344381	1.5236	0.00221112
RchiOBHm_MTg0498691	1.5238	0.00254596
RchiOBHm_Chr6g0300291	1.5245	0.00416874
RchiOBHm_Chr2g0086971	1.5248	0.00135322
RchiOBHm_Chr5g0082841	1.5257	0.0260883
RchiOBHm_Chr1g0372651	1.5275	0.0489404
RchiOBHm_Chr1g0369571	1.5289	0.000127462
RchiOBHm_Chr1g0361611	1.5298	0.00630091
RchiOBHm_Chr4g0436301	1.5314	0.00377806
RchiOBHm_Chr1g0328181	1.5334	0.0051795
RchiOBHm_Chr1g0317801	1.535	0.0204197
RchiOBHm_Chr5g0032541	1.5354	0.0192783
RchiOBHm_Chr2g0141721	1.5361	0.0122979
RchiOBHm_Chr6g0265321	1.5386	7.19e-05
RchiOBHm_Chr2g0155831	1.5392	0.000231064
RchiOBHm_Chr7g0238741	1.5396	0.00352307
RchiOBHm_Chr7g0207851	1.541	6.99e-07
RchiOBHm_Chr6g0298331	1.5441	0.00140706
RchiOBHm_Chr6g0303591	1.5454	3.59e-05
RchiOBHm_Chr4g0385271	1.5454	0.0287923
RchiOBHm_Chr2g0088321	1.5486	0.00061824
RchiOBHm_Chr2g0086461	1.5499	0.000318566
RchiOBHm_Chr6g0295781	1.55	2.9e-05
RchiOBHm_Chr2g0138231	1.551	0.0226139
RchiOBHm_Chr2g0110771	1.5531	0.036961
RchiOBHm_Chr7g0194281	1.5539	0.0245298
RchiOBHm_Chr4g0441931	1.5546	0.0400185
RchiOBHm_Chr6g0256421	1.5552	0.0145202
RchiOBHm_Chr6g0276441	1.556	0.016643
RchiOBHm_Chr7g0202351	1.5566	0.00889067
RchiOBHm_Chr5g0033171	1.559	0.00154027
RchiOBHm_Chr1g0347921	1.5607	0.000263506
RchiOBHm_Chr6g0260971	1.5607	0.0255503
RchiOBHm_Chr2g0122871	1.561	0.0187618
RchiOBHm_Chr1g0320561	1.5639	0.0224355
RchiOBHm_Chr6g0291331	1.5642	0.0468563
RchiOBHm_Chr2g0175511	1.5644	9.93e-05
RchiOBHm_Chr2g0104341	1.5648	0.0196581
RchiOBHm_Chr2g0145711	1.5648	0.0372374
RchiOBHm_Chr5g0013111	1.5651	0.045831
RchiOBHm_Chr2g0086301	1.5661	0.0186871
RchiOBHm_Chr4g0425401	1.5672	0.000143554
RchiOBHm_Chr5g0058441	1.5686	2.71e-06
RchiOBHm_Chr7g0211231	1.5703	0.0172715
RchiOBHm_Chr5g0034321	1.5737	0.000609433
RchiOBHm_Chr3g0465361	1.5747	1.27e-12
RchiOBHm_Chr5g0024171	1.5777	0.0154595
RchiOBHm_Chr1g0358841	1.5792	3.27e-05
RchiOBHm_Chr1g0356481	1.5795	0.00942203
RchiOBHm_Chr7g0187031	1.5801	0.0159186
RchiOBHm_Chr5g0002311	1.5827	0.00538593
RchiOBHm_Chr4g0424011	1.583	0.00489735
RchiOBHm_Chr6g0301451	1.5832	0.00125594
RchiOBHm_Chr6g0307391	1.585	0.000147452
RchiOBHm_Chr1g0373401	1.5865	0.000745866
RchiOBHm_Chr2g0172251	1.5882	0.0180758
RchiOBHm_Chr1g0328301	1.5891	0.0325657
RchiOBHm_Chr2g0086211	1.5917	0.018077
RchiOBHm_Chr5g0071581	1.5922	0.000759871
RchiOBHm_Chr7g0222711	1.5982	7.16e-06
RchiOBHm_Chr1g0360381	1.6016	0.0471483
RchiOBHm_Chr2g0097351	1.6048	0.000220608
RchiOBHm_Chr1g0358601	1.6087	0.00752031
RchiOBHm_Chr3g0469541	1.6096	0.00064751
RchiOBHm_Chr2g0089751	1.6113	0.00816073
RchiOBHm_Chr6g0300001	1.6118	1.87e-05
RchiOBHm_Chr4g0405081	1.6126	0.0297496
RchiOBHm_Chr4g0428031	1.6145	0.00096194
RchiOBHm_Chr4g0406441	1.6188	0.00119312
RchiOBHm_Chr6g0281001	1.6228	1.14e-05
RchiOBHm_Chr5g0014331	1.6236	0.00997363
RchiOBHm_Chr1g0358021	1.6245	0.0180728
RchiOBHm_Chr4g0394991	1.6255	0.00837971
RchiOBHm_Chr2g0145011	1.6259	0.000635193
RchiOBHm_Chr4g0424661	1.6272	0.00179114
RchiOBHm_Chr5g0055791	1.6314	0.00357245
RchiOBHm_Chr4g0444261	1.6316	0.000215422
RchiOBHm_Chr3g0496451	1.6339	0.000781495
RchiOBHm_Chr6g0286601	1.6384	0.000775237
RchiOBHm_Chr1g0363501	1.6384	0.0132265
RchiOBHm_Chr1g0315581	1.6421	0.000190945
RchiOBHm_CPg0502381	1.6421	0.0373241
RchiOBHm_Chr3g0455251	1.6433	0.000445018
RchiOBHm_Chr5g0021511	1.6443	0.00618685
RchiOBHm_Chr4g0414251	1.6473	0.0474818
RchiOBHm_Chr2g0158351	1.6474	0.000814199
RchiOBHm_Chr2g0105951	1.6509	2.7e-06
RchiOBHm_Chr4g0436841	1.6528	0.0418858
RchiOBHm_Chr3g0454761	1.655	0.0119138
RchiOBHm_Chr1g0378441	1.6557	8.88e-05
RchiOBHm_Chr2g0164401	1.6591	0.0118794
RchiOBHm_Chr3g0480671	1.6617	0.00678738
RchiOBHm_Chr7g0193321	1.663	0.0107507
RchiOBHm_Chr5g0040241	1.6662	2.03e-07
RchiOBHm_Chr7g0199861	1.6665	0.000352198
RchiOBHm_Chr2g0159141	1.6679	0.00551496
RchiOBHm_Chr3g0457921	1.6684	0.0387803
RchiOBHm_Chr4g0424451	1.6686	0.000337895
RchiOBHm_Chr2g0130041	1.6686	0.0411973
RchiOBHm_Chr5g0067511	1.6699	0.0263857
RchiOBHm_Chr6g0306881	1.6718	0.00135234
RchiOBHm_Chr7g0202161	1.6757	7.46e-05
RchiOBHm_Chr5g0062861	1.6759	0.00281158
RchiOBHm_Chr7g0194091	1.6764	0.0102827
RchiOBHm_Chr2g0088621	1.6788	0.000654028
RchiOBHm_Chr7g0183881	1.6809	0.00824083
RchiOBHm_Chr7g0185301	1.6832	2.05e-05
RchiOBHm_Chr3g0475081	1.6833	0.0201793
RchiOBHm_Chr2g0142371	1.6851	0.00080698
RchiOBHm_Chr7g0184601	1.6861	0.0299811
RchiOBHm_Chr5g0068031	1.6863	0.0174237
RchiOBHm_Chr7g0217421	1.6874	0.0187315
RchiOBHm_Chr6g0284771	1.6875	0.00865971
RchiOBHm_Chr6g0251781	1.6897	0.000670562
RchiOBHm_Chr7g0225621	1.69	0.0172525
RchiOBHm_Chr5g0050441	1.6952	0.00741776
RchiOBHm_Chr5g0021801	1.7042	0.000118683
RchiOBHm_Chr2g0113641	1.7057	0.00466364
RchiOBHm_Chr4g0385471	1.7057	0.0408285
RchiOBHm_Chr7g0180461	1.7063	0.0137945
RchiOBHm_Chr7g0211321	1.7064	0.00646571
RchiOBHm_Chr6g0260861	1.7094	0.00129773
RchiOBHm_Chr7g0195141	1.7132	0.00523282
RchiOBHm_Chr3g0464651	1.7136	0.00253172
RchiOBHm_Chr1g0367641	1.7147	0.000848844
RchiOBHm_Chr3g0458591	1.716	0.00231477
RchiOBHm_Chr6g0256411	1.7184	1.63e-05
RchiOBHm_Chr2g0085801	1.7196	5.94e-07
RchiOBHm_Chr1g0376251	1.7202	0.0205122
RchiOBHm_Chr7g0187841	1.7211	4.75e-07
RchiOBHm_Chr6g0272551	1.7215	6.22e-06
RchiOBHm_Chr6g0299091	1.722	1.21e-05
RchiOBHm_Chr5g0013131	1.7265	0.00492108
RchiOBHm_Chr5g0003801	1.729	0.000714029
RchiOBHm_Chr7g0210661	1.7301	0.00360837
RchiOBHm_Chr5g0052011	1.7311	0.000294768
RchiOBHm_Chr1g0360071	1.7314	1.04e-05
RchiOBHm_Chr1g0361501	1.7314	0.00313606
RchiOBHm_Chr6g0301481	1.7323	0.00693121
RchiOBHm_Chr1g0382681	1.7338	8.12e-09
RchiOBHm_Chr4g0433131	1.7355	0.000552694
RchiOBHm_Chr3g0468491	1.7374	0.000128549
RchiOBHm_Chr5g0073801	1.7397	0.00701604
RchiOBHm_Chr5g0023771	1.7404	0.000825896
RchiOBHm_Chr3g0471641	1.7437	0.00697445
RchiOBHm_Chr1g0381911	1.7438	0.00298414
RchiOBHm_Chr4g0439871	1.7471	0.0341142
RchiOBHm_Chr6g0301001	1.7509	2.09e-05
RchiOBHm_Chr1g0351211	1.7533	0.00683096
RchiOBHm_Chr1g0363211	1.7581	0.000138739
RchiOBHm_Chr7g0177511	1.7583	4.76e-05
RchiOBHm_Chr5g0008061	1.7595	0.000241006
RchiOBHm_Chr4g0413361	1.7613	0.000117064
RchiOBHm_Chr5g0047911	1.7639	0.0334681
RchiOBHm_Chr7g0198831	1.7646	0.000661116
RchiOBHm_Chr6g0297771	1.7724	8.4e-05
RchiOBHm_Chr1g0372731	1.7732	0.00186275
RchiOBHm_MTg0498541	1.7746	0.00091962
RchiOBHm_Chr5g0053011	1.775	3e-07
RchiOBHm_Chr7g0204741	1.7776	0.00542203
RchiOBHm_Chr1g0358871	1.7784	0.000454826
RchiOBHm_Chr2g0101711	1.7811	2.92e-05
RchiOBHm_Chr7g0203781	1.7833	0.0389652
RchiOBHm_Chr3g0475941	1.7844	0.000358884
RchiOBHm_Chr7g0212961	1.7853	0.00809235
RchiOBHm_Chr3g0486641	1.7856	0.00393681
RchiOBHm_Chr3g0459371	1.7869	0.00079056
RchiOBHm_Chr6g0287691	1.7874	0.000144696
RchiOBHm_Chr6g0306521	1.7892	0.0259001
RchiOBHm_Chr3g0494161	1.7907	0.00564057
RchiOBHm_Chr7g0178851	1.7932	4.68e-17
RchiOBHm_Chr2g0086281	1.7935	0.0199748
RchiOBHm_Chr4g0446251	1.7947	0.0459319
RchiOBHm_Chr3g0468321	1.7956	0.0340551
RchiOBHm_Chr1g0383841	1.7966	0.00205491
RchiOBHm_Chr7g0190691	1.8014	0.00462939
RchiOBHm_Chr3g0466731	1.8051	0.0129451
RchiOBHm_Chr3g0491611	1.8074	0.0169215
RchiOBHm_Chr2g0086761	1.8091	0.000191662
RchiOBHm_Chr7g0202151	1.8099	2.63e-05
RchiOBHm_Chr5g0010741	1.8103	0.0168505
RchiOBHm_Chr1g0330121	1.8133	4.9e-05
RchiOBHm_Chr2g0145191	1.8151	1.41e-05
RchiOBHm_Chr4g0445761	1.8169	1.25e-06
RchiOBHm_Chr7g0222431	1.8169	0.000125158
RchiOBHm_Chr1g0354051	1.8187	0.00809271
RchiOBHm_Chr6g0257401	1.8195	0.00657137
RchiOBHm_Chr7g0231471	1.821	0.0233929
RchiOBHm_Chr1g0370621	1.8237	0.0262155
RchiOBHm_Chr3g0483711	1.825	0.032263
RchiOBHm_Chr7g0210531	1.8254	0.0005757
RchiOBHm_Chr4g0430171	1.8258	0.0121306
RchiOBHm_Chr3g0469531	1.8328	0.000511227
RchiOBHm_Chr7g0210851	1.8332	0.0196167
RchiOBHm_Chr4g0394211	1.8339	0.00227127
RchiOBHm_Chr2g0128441	1.834	0.0151031
RchiOBHm_Chr1g0354061	1.835	1.26e-09
RchiOBHm_Chr3g0456531	1.8352	1.12e-06
RchiOBHm_Chr4g0435151	1.8358	9.72e-12
RchiOBHm_Chr2g0165501	1.8365	0.0250699
RchiOBHm_Chr5g0007221	1.8374	0.00538922
RchiOBHm_Chr6g0252261	1.8418	0.00328507
RchiOBHm_Chr3g0450401	1.8419	0.012738
RchiOBHm_Chr1g0378071	1.846	0.0269925
RchiOBHm_Chr4g0411351	1.8472	3.75e-06
RchiOBHm_Chr5g0080831	1.8503	0.0226323
RchiOBHm_Chr4g0394821	1.8524	0.0222091
RchiOBHm_Chr2g0114521	1.8541	0.0308243
RchiOBHm_Chr1g0369541	1.8551	5.12e-05
RchiOBHm_Chr6g0260921	1.8559	0.00441375
RchiOBHm_Chr6g0277841	1.8622	0.000949994
RchiOBHm_Chr6g0291231	1.8696	2.75e-05
RchiOBHm_Chr7g0180571	1.87	8.27e-06
RchiOBHm_Chr6g0291871	1.8737	0.00162872
RchiOBHm_Chr2g0115021	1.8745	2.85e-07
RchiOBHm_Chr4g0424701	1.8764	0.00271204
RchiOBHm_Chr3g0453611	1.8771	0.00286868
RchiOBHm_Chr6g0283661	1.8797	0.0199125
RchiOBHm_Chr1g0361411	1.883	1.81e-06
RchiOBHm_Chr3g0460771	1.8845	0.00251881
RchiOBHm_Chr1g0358741	1.8861	0.00932864
RchiOBHm_Chr1g0362171	1.8905	0.0355602
RchiOBHm_Chr7g0230641	1.8911	0.00390587
RchiOBHm_Chr1g0315441	1.8969	0.00629195
RchiOBHm_Chr3g0460371	1.8986	0.0376148
RchiOBHm_Chr5g0044531	1.9002	0.00031962
RchiOBHm_Chr3g0449731	1.9014	0.00382523
RchiOBHm_Chr2g0151181	1.9018	0.00155746
RchiOBHm_Chr2g0155791	1.903	0.000135932
RchiOBHm_Chr6g0279791	1.907	3.09e-08
RchiOBHm_Chr5g0075651	1.9091	0.00153038
RchiOBHm_Chr2g0088191	1.9096	0.0168068
RchiOBHm_Chr1g0330811	1.9107	0.0301552
RchiOBHm_Chr4g0439111	1.9132	0.00558019
RchiOBHm_Chr3g0462651	1.9135	8.16e-06
RchiOBHm_Chr6g0306191	1.9138	0.000455466
RchiOBHm_Chr1g0378281	1.9152	0.000148801
RchiOBHm_Chr7g0193541	1.9163	0.00170396
RchiOBHm_Chr1g0327601	1.9167	0.012301
RchiOBHm_Chr7g0210241	1.9226	0.00309206
RchiOBHm_Chr2g0086051	1.9231	6.1e-06
RchiOBHm_Chr2g0147311	1.9313	0.0242221
RchiOBHm_Chr6g0266951	1.9336	0.0313021
RchiOBHm_Chr5g0063651	1.9367	4.28e-06
RchiOBHm_Chr7g0192561	1.9369	1.1e-07
RchiOBHm_Chr5g0061051	1.9404	5e-05
RchiOBHm_Chr7g0237971	1.9424	0.0001764
RchiOBHm_Chr5g0076871	1.9439	0.00122241
RchiOBHm_Chr3g0467331	1.9458	0.0183719
RchiOBHm_Chr1g0361401	1.9499	0.000103659
RchiOBHm_Chr6g0257641	1.9518	0.00014745
RchiOBHm_Chr4g0393051	1.9551	0.000761462
RchiOBHm_Chr5g0002621	1.9605	0.00610441
RchiOBHm_Chr6g0283211	1.9608	0.0252105
RchiOBHm_Chr4g0436651	1.9624	0.0269203
RchiOBHm_Chr1g0370581	1.9625	0.0266302
RchiOBHm_Chr5g0062851	1.9626	0.000793533
RchiOBHm_Chr5g0001831	1.9633	0.000610524
RchiOBHm_Chr6g0279041	1.9645	0.00322295
RchiOBHm_Chr7g0202581	1.9674	0.0112703
RchiOBHm_Chr2g0165801	1.9689	0.000525611
RchiOBHm_Chr6g0292241	1.9693	5.56e-06
RchiOBHm_Chr5g0036121	1.9696	0.000207188
RchiOBHm_Chr5g0050921	1.9708	4.23e-05
RchiOBHm_Chr2g0123921	1.9715	0.018526
RchiOBHm_Chr7g0204331	1.9724	0.00603024
RchiOBHm_Chr3g0464101	1.9781	0.0015301
RchiOBHm_Chr5g0010391	1.9795	0.00316418
RchiOBHm_Chr2g0144941	1.9802	0.0198573
RchiOBHm_Chr1g0379181	1.9814	0.021643
RchiOBHm_Chr1g0340051	1.9819	0.0210572
RchiOBHm_Chr6g0298721	1.9845	0.000946836
RchiOBHm_Chr3g0478361	1.989	0.024838
RchiOBHm_Chr5g0061791	1.9896	0.000164992
RchiOBHm_Chr5g0051631	1.9937	0.000668376
RchiOBHm_Chr3g0483671	1.9944	0.023107
RchiOBHm_Chr6g0309031	1.9956	0.000523525
RchiOBHm_Chr4g0433121	1.9996	0.00307962
RchiOBHm_Chr4g0425671	2.0015	0.000383315
RchiOBHm_Chr1g0353721	2.0021	0.00102971
RchiOBHm_Chr7g0196851	2.0033	0.000420076
RchiOBHm_Chr2g0147001	2.0111	2.52e-07
RchiOBHm_Chr3g0469151	2.018	0.0165615
RchiOBHm_Chr6g0265921	2.0186	0.000542641
RchiOBHm_Chr6g0293841	2.0195	0.0355813
RchiOBHm_Chr3g0448361	2.0199	0.0474455
RchiOBHm_Chr3g0487201	2.0209	0.00241143
RchiOBHm_Chr1g0369191	2.0215	0.00872761
RchiOBHm_Chr2g0109751	2.0275	0.0107882
RchiOBHm_Chr4g0432681	2.031	9.41e-05
RchiOBHm_Chr7g0238371	2.0357	2.11e-12
RchiOBHm_Chr5g0020881	2.0372	7.06e-05
RchiOBHm_Chr3g0484541	2.0381	0.0485179
RchiOBHm_Chr6g0277181	2.039	0.000653523
RchiOBHm_Chr2g0135001	2.0447	0.0321769
RchiOBHm_Chr2g0125651	2.0465	1.81e-06
RchiOBHm_Chr4g0385051	2.0492	0.0279865
RchiOBHm_Chr4g0426681	2.0508	0.000699052
RchiOBHm_Chr3g0449351	2.0547	0.00664142
RchiOBHm_Chr4g0436751	2.0554	0.0345036
RchiOBHm_Chr2g0115271	2.0582	0.000399414
RchiOBHm_Chr7g0205141	2.0598	0.000680497
RchiOBHm_Chr2g0131671	2.0605	1.87e-06
RchiOBHm_Chr3g0456371	2.0628	0.008714
RchiOBHm_Chr3g0460841	2.0639	0.000754959
RchiOBHm_Chr1g0317001	2.0646	0.0322846
RchiOBHm_Chr1g0371591	2.0708	0.00567032
RchiOBHm_Chr3g0460951	2.0714	3.92e-06
RchiOBHm_Chr6g0294361	2.0738	1.16e-05
RchiOBHm_Chr1g0316411	2.0767	3.2e-05
RchiOBHm_Chr2g0173831	2.0784	0.0251379
RchiOBHm_Chr6g0311131	2.0822	1.73e-05
RchiOBHm_Chr3g0459331	2.0836	0.000183427
RchiOBHm_Chr4g0426531	2.084	3.48e-05
RchiOBHm_Chr2g0172931	2.0842	1.53e-05
RchiOBHm_Chr4g0415631	2.0842	0.00534942
RchiOBHm_Chr2g0142771	2.0845	0.00143205
RchiOBHm_Chr5g0055301	2.0856	0.000240006
RchiOBHm_Chr5g0007711	2.0866	0.00231411
RchiOBHm_Chr2g0151621	2.0875	0.0302257
RchiOBHm_Chr5g0065871	2.0888	0.000378024
RchiOBHm_Chr1g0379541	2.0901	0.0492228
RchiOBHm_Chr1g0348051	2.0902	0.0298059
RchiOBHm_Chr2g0092641	2.0946	0.000886926
RchiOBHm_Chr7g0188591	2.0961	7.42e-05
RchiOBHm_Chr4g0393921	2.0963	0.0053476
RchiOBHm_Chr7g0236811	2.0983	1.98e-06
RchiOBHm_Chr2g0111701	2.0991	0.0118296
RchiOBHm_Chr3g0469241	2.0995	0.0427209
RchiOBHm_Chr5g0024041	2.1104	0.0134574
RchiOBHm_Chr2g0169591	2.1124	5.44e-05
RchiOBHm_Chr2g0088211	2.1126	1.61e-05
RchiOBHm_Chr5g0071811	2.1128	0.00148601
RchiOBHm_Chr4g0404131	2.1136	0.00589808
RchiOBHm_Chr7g0181751	2.1138	0.000272187
RchiOBHm_Chr6g0289961	2.1155	0.0119703
RchiOBHm_Chr2g0135251	2.1165	0.000564026
RchiOBHm_Chr1g0362041	2.1197	0.00403826
RchiOBHm_Chr4g0410871	2.1247	0.00174126
RchiOBHm_Chr2g0093241	2.128	0.0383994
RchiOBHm_Chr7g0216311	2.1282	0.00120683
RchiOBHm_Chr3g0469471	2.1302	0.00963373
RchiOBHm_MTg0498211	2.1317	0.0294586
RchiOBHm_Chr7g0230051	2.1319	4.63e-06
RchiOBHm_Chr7g0242221	2.1336	0.0132636
RchiOBHm_Chr7g0178861	2.1358	1.91e-06
RchiOBHm_Chr3g0453521	2.1412	0.00196588
RchiOBHm_Chr2g0176101	2.1482	0.0451749
RchiOBHm_Chr6g0289471	2.1489	0.0359282
RchiOBHm_Chr5g0001791	2.1518	3.9e-06
RchiOBHm_Chr1g0367261	2.1534	0.0140291
RchiOBHm_Chr2g0171091	2.1587	0.000123895
RchiOBHm_Chr7g0194541	2.1653	9.65e-05
RchiOBHm_Chr7g0198211	2.1654	0.000641728
RchiOBHm_Chr5g0041221	2.1656	0.00172159
RchiOBHm_Chr3g0484671	2.1699	0.0208913
RchiOBHm_Chr5g0072121	2.1699	0.0427348
RchiOBHm_Chr4g0424511	2.1713	0.00953672
RchiOBHm_Chr7g0239251	2.1726	0.00285774
RchiOBHm_Chr4g0393361	2.1793	0.0130631
RchiOBHm_Chr5g0060171	2.1816	0.000423262
RchiOBHm_Chr2g0143281	2.1832	0.0451655
RchiOBHm_Chr4g0437871	2.1865	7.52e-09
RchiOBHm_Chr6g0299521	2.1884	0.000265241
RchiOBHm_Chr5g0051451	2.1885	0.00650087
RchiOBHm_Chr7g0230771	2.1926	0.0449162
RchiOBHm_Chr2g0088131	2.1935	1.19e-06
RchiOBHm_Chr3g0456511	2.2039	0.000142801
RchiOBHm_Chr3g0457711	2.2048	1.59e-06
RchiOBHm_Chr2g0150461	2.2057	0.0357566
RchiOBHm_Chr5g0066301	2.2083	9.66e-05
RchiOBHm_Chr7g0192281	2.2143	1.11e-07
RchiOBHm_Chr7g0183351	2.2147	0.0103273
RchiOBHm_Chr4g0436761	2.2148	0.0242229
RchiOBHm_Chr3g0466251	2.2178	0.0104681
RchiOBHm_Chr6g0311681	2.2179	0.000181774
RchiOBHm_Chr2g0142141	2.2188	0.0121848
RchiOBHm_Chr1g0363361	2.2193	1.63e-06
RchiOBHm_Chr6g0309711	2.22	0.0333461
RchiOBHm_Chr2g0149451	2.2212	0.0446163
RchiOBHm_Chr5g0004031	2.2228	2.48e-06
RchiOBHm_Chr6g0303091	2.2279	0.00253619
RchiOBHm_Chr7g0224401	2.2299	0.000193497
RchiOBHm_Chr1g0339881	2.2326	0.037432
RchiOBHm_Chr5g0005721	2.2345	0.0186442
RchiOBHm_Chr2g0172261	2.2385	4.91e-07
RchiOBHm_Chr3g0451301	2.2408	2e-06
RchiOBHm_Chr5g0020781	2.242	4.56e-06
RchiOBHm_Chr3g0472661	2.2473	1.06e-05
RchiOBHm_Chr7g0177791	2.2529	0.000135603
RchiOBHm_Chr4g0438161	2.257	0.0290512
RchiOBHm_Chr5g0062021	2.2578	0.0446738
RchiOBHm_Chr4g0433991	2.2579	0.0054373
RchiOBHm_Chr2g0170431	2.2679	4.15e-06
RchiOBHm_Chr5g0005681	2.268	0.000686371
RchiOBHm_Chr3g0449151	2.2709	0.0419345
RchiOBHm_Chr4g0433251	2.2795	0.0109233
RchiOBHm_Chr7g0222801	2.2847	0.00160284
RchiOBHm_Chr7g0187451	2.2875	2.54e-06
RchiOBHm_Chr2g0091841	2.29	0.000224786
RchiOBHm_Chr1g0358511	2.2919	0.00621974
RchiOBHm_Chr1g0328231	2.2944	1.51e-06
RchiOBHm_Chr7g0182251	2.3008	0.0292061
RchiOBHm_Chr4g0405161	2.3026	0.0410478
RchiOBHm_Chr2g0124351	2.3093	0.0199476
RchiOBHm_Chr2g0123751	2.3118	0.00606037
RchiOBHm_Chr3g0497251	2.3134	0.0091616
RchiOBHm_Chr1g0383951	2.316	0.00108349
RchiOBHm_Chr2g0118901	2.3242	0.000298512
RchiOBHm_Chr2g0129611	2.3248	0.000134612
RchiOBHm_Chr7g0207681	2.3261	0.00203528
RchiOBHm_Chr4g0401121	2.3312	0.00422246
RchiOBHm_Chr2g0116041	2.337	0.0002123
RchiOBHm_Chr2g0151681	2.3399	0.0160784
RchiOBHm_Chr7g0215171	2.3469	0.000299072
RchiOBHm_Chr5g0005311	2.3473	0.00371247
RchiOBHm_Chr1g0381931	2.3578	1.99e-09
RchiOBHm_Chr5g0043671	2.3579	1.71e-06
RchiOBHm_Chr2g0155471	2.3648	0.000257399
RchiOBHm_Chr2g0167091	2.3708	7.71e-13
RchiOBHm_Chr6g0286211	2.372	0.0354113
RchiOBHm_Chr1g0380511	2.3761	2.06e-05
RchiOBHm_Chr6g0284781	2.3764	0.000916078
RchiOBHm_Chr1g0361551	2.3787	1.2e-07
RchiOBHm_Chr2g0159641	2.3792	3.93e-05
RchiOBHm_Chr7g0213971	2.3907	4.37e-08
RchiOBHm_Chr6g0245291	2.3914	0.0132105
RchiOBHm_Chr4g0423511	2.3938	0.00520296
RchiOBHm_Chr5g0018011	2.397	1.12e-07
RchiOBHm_Chr2g0090561	2.3994	0.0177356
RchiOBHm_Chr3g0465371	2.3999	2.19e-07
RchiOBHm_Chr2g0139131	2.4021	0.033274
RchiOBHm_Chr4g0437831	2.4072	0.0444795
RchiOBHm_Chr3g0464641	2.4079	0.000116162
RchiOBHm_Chr5g0050951	2.4088	0.00983571
RchiOBHm_Chr5g0020981	2.4105	5.5e-07
RchiOBHm_Chr3g0464901	2.4107	3.3e-05
RchiOBHm_Chr5g0001941	2.4121	0.00768487
RchiOBHm_Chr2g0138921	2.4128	0.000491487
RchiOBHm_Chr2g0126321	2.4131	0.000169593
RchiOBHm_Chr7g0180441	2.4136	0.0314435
RchiOBHm_Chr1g0379601	2.4147	0.00423151
RchiOBHm_Chr2g0159931	2.415	0.000315401
RchiOBHm_Chr3g0461691	2.417	0.0349182
RchiOBHm_Chr6g0255271	2.4203	0.0301702
RchiOBHm_Chr6g0308031	2.4215	1.84e-05
RchiOBHm_Chr7g0215881	2.4224	0.00134933
RchiOBHm_Chr5g0020711	2.4235	0.00503127
RchiOBHm_Chr5g0052981	2.4263	0.000248556
RchiOBHm_Chr6g0289501	2.4295	1.42e-07
RchiOBHm_Chr2g0155271	2.4338	3.5e-08
RchiOBHm_Chr2g0169681	2.4358	9.08e-06
RchiOBHm_Chr4g0439401	2.4394	0.00393215
RchiOBHm_Chr7g0242031	2.4438	0.0048947
RchiOBHm_Chr2g0105161	2.4517	0.0405017
RchiOBHm_Chr6g0253001	2.452	1.39e-05
RchiOBHm_Chr6g0261621	2.4561	0.00457472
RchiOBHm_Chr6g0265351	2.4594	0.00713244
RchiOBHm_Chr1g0331891	2.4657	0.00166124
RchiOBHm_Chr3g0492711	2.4673	0.00262248
RchiOBHm_Chr1g0330621	2.4682	5.25e-06
RchiOBHm_Chr5g0073931	2.4715	0.00440656
RchiOBHm_Chr5g0001771	2.4751	0.0111931
RchiOBHm_Chr1g0356711	2.4779	1.17e-05
RchiOBHm_Chr7g0240391	2.4827	1.03e-05
RchiOBHm_Chr1g0341931	2.4834	2.86e-07
RchiOBHm_Chr2g0161451	2.49	0.00915671
RchiOBHm_Chr5g0040751	2.4975	0.0484837
RchiOBHm_Chr5g0014631	2.5019	0.00999366
RchiOBHm_Chr5g0073871	2.5043	0.000671317
RchiOBHm_Chr2g0094081	2.5083	2.2e-05
RchiOBHm_Chr3g0465381	2.5089	9.98e-05
RchiOBHm_Chr2g0172161	2.511	0.015578
RchiOBHm_Chr2g0142101	2.5114	0.00243859
RchiOBHm_Chr4g0434711	2.5178	0.0286021
RchiOBHm_Chr5g0011691	2.5191	0.000437933
RchiOBHm_Chr2g0092381	2.5192	3.93e-05
RchiOBHm_Chr3g0476401	2.5196	3.73e-05
RchiOBHm_Chr5g0072101	2.522	0.00461078
RchiOBHm_Chr5g0023021	2.5222	8.29e-06
RchiOBHm_Chr7g0207361	2.5236	0.036719
RchiOBHm_Chr3g0484481	2.5288	0.00103124
RchiOBHm_Chr1g0376891	2.5288	0.00324668
RchiOBHm_Chr1g0369441	2.5293	0.00171032
RchiOBHm_Chr6g0259441	2.5293	0.0130893
RchiOBHm_Chr7g0231541	2.5312	0.00180627
RchiOBHm_Chr3g0488811	2.5382	0.0458796
RchiOBHm_Chr6g0248481	2.5391	0.000168371
RchiOBHm_Chr7g0192521	2.5419	0.00541111
RchiOBHm_Chr7g0239631	2.5419	0.0292787
RchiOBHm_Chr4g0441151	2.5462	1.08e-05
RchiOBHm_Chr6g0264091	2.5521	0.00288685
RchiOBHm_Chr5g0066811	2.5564	0.0137993
RchiOBHm_Chr2g0170361	2.564	1.03e-07
RchiOBHm_Chr6g0281081	2.5686	4.4e-08
RchiOBHm_Chr2g0091681	2.5907	0.00628263
RchiOBHm_Chr4g0399681	2.592	0.00126136
RchiOBHm_Chr1g0331241	2.5983	0.00588212
RchiOBHm_Chr7g0238031	2.6006	0.0433644
RchiOBHm_Chr3g0473581	2.6028	0.00012049
RchiOBHm_Chr2g0167101	2.6069	8.44e-12
RchiOBHm_Chr2g0112091	2.6083	5.43e-08
RchiOBHm_Chr1g0313611	2.613	0.0404282
RchiOBHm_Chr5g0072431	2.6187	1.01e-07
RchiOBHm_Chr5g0030891	2.6237	0.000308424
RchiOBHm_Chr6g0261481	2.6249	0.00298081
RchiOBHm_Chr2g0094051	2.6293	0.001436
RchiOBHm_Chr4g0430801	2.6311	0.0063602
RchiOBHm_Chr1g0328211	2.6317	6.09e-07
RchiOBHm_Chr2g0131761	2.6339	0.00015884
RchiOBHm_Chr1g0380131	2.6457	0.0105798
RchiOBHm_Chr6g0281201	2.6506	0.000192468
RchiOBHm_Chr5g0066401	2.6615	1.6e-11
RchiOBHm_Chr6g0310291	2.663	2.54e-05
RchiOBHm_Chr4g0432511	2.6674	0.0292466
RchiOBHm_Chr1g0381251	2.6684	0.039758
RchiOBHm_Chr1g0335031	2.6684	0.045345
RchiOBHm_Chr6g0265771	2.6704	0.00139464
RchiOBHm_Chr7g0185911	2.6781	0.00663555
RchiOBHm_Chr6g0273721	2.6845	0.00380672
RchiOBHm_Chr4g0436231	2.685	5.59e-05
RchiOBHm_Chr3g0455261	2.7004	0.0350964
RchiOBHm_Chr7g0207721	2.7012	8.09e-06
RchiOBHm_Chr7g0194961	2.7063	0.0190704
RchiOBHm_Chr1g0342281	2.7119	0.0106498
RchiOBHm_Chr7g0234341	2.7137	0.001642
RchiOBHm_Chr7g0207351	2.7177	0.0017847
RchiOBHm_Chr6g0294151	2.7244	0.0106653
RchiOBHm_Chr5g0071001	2.7304	0.0438311
RchiOBHm_Chr4g0438921	2.731	0.00566541
RchiOBHm_Chr6g0261061	2.737	0.00491554
RchiOBHm_Chr6g0301441	2.7399	3.1e-07
RchiOBHm_Chr7g0206941	2.754	0.00223018
RchiOBHm_Chr1g0372901	2.7566	2.79e-05
RchiOBHm_Chr1g0315061	2.758	0.0104782
RchiOBHm_Chr5g0051761	2.7597	0.0180338
RchiOBHm_Chr7g0184191	2.7705	0.0147205
RchiOBHm_Chr6g0296461	2.7901	0.0355041
RchiOBHm_Chr7g0233121	2.7918	0.00717336
RchiOBHm_Chr2g0161131	2.7925	0.0220488
RchiOBHm_Chr5g0003991	2.794	3.07e-05
RchiOBHm_Chr3g0481501	2.7969	0.000435864
RchiOBHm_Chr7g0190001	2.8004	5.89e-08
RchiOBHm_Chr1g0333731	2.8019	9.04e-13
RchiOBHm_Chr6g0248401	2.8024	0.00478957
RchiOBHm_Chr7g0180221	2.8059	0.00076908
RchiOBHm_Chr1g0374711	2.8141	0.00975588
RchiOBHm_Chr4g0396151	2.8173	0.00164821
RchiOBHm_Chr2g0087981	2.8182	1.6e-06
RchiOBHm_Chr5g0030991	2.8264	0.00285075
RchiOBHm_Chr2g0095841	2.8275	0.00828773
RchiOBHm_Chr3g0461801	2.8283	0.000294579
RchiOBHm_Chr6g0261051	2.8287	0.00243327
RchiOBHm_Chr7g0181601	2.829	9.28e-08
RchiOBHm_Chr1g0371151	2.8323	0.0107352
RchiOBHm_Chr2g0086011	2.8337	0.00331544
RchiOBHm_Chr2g0133031	2.8353	0.000442891
RchiOBHm_Chr7g0180211	2.8428	0.0341433
RchiOBHm_Chr7g0218671	2.8433	0.0126859
RchiOBHm_Chr6g0292781	2.8445	0.0029971
RchiOBHm_Chr7g0206931	2.8488	1.65e-05
RchiOBHm_Chr7g0201401	2.8527	0.00424282
RchiOBHm_Chr1g0384681	2.8549	8.7e-06
RchiOBHm_Chr1g0327331	2.8685	0.0344711
RchiOBHm_Chr4g0425091	2.8751	0.000397504
RchiOBHm_Chr6g0285751	2.885	0.000586194
RchiOBHm_Chr6g0270131	2.9079	0.000358251
RchiOBHm_Chr7g0198961	2.9161	0.000201837
RchiOBHm_Chr5g0036301	2.9162	2.41e-05
RchiOBHm_Chr1g0368271	2.9185	2.92e-05
RchiOBHm_Chr4g0390061	2.9324	8.7e-06
RchiOBHm_Chr4g0423711	2.9406	0.0305495
RchiOBHm_Chr4g0395501	2.9443	0.0174933
RchiOBHm_Chr2g0092671	2.9462	5.22e-06
RchiOBHm_Chr4g0434741	2.95	0.0215411
RchiOBHm_Chr6g0300191	2.9542	0.00161095
RchiOBHm_Chr5g0008501	2.9594	0.0201197
RchiOBHm_Chr5g0011061	2.9604	0.00129958
RchiOBHm_Chr4g0438531	2.9625	0.0184733
RchiOBHm_Chr3g0463221	2.9652	1.43e-05
RchiOBHm_Chr5g0080121	2.974	0.00202168
RchiOBHm_Chr2g0136011	2.9877	0.00289501
RchiOBHm_Chr1g0361151	2.9942	1.01e-06
RchiOBHm_Chr6g0295211	3	0.0242475
RchiOBHm_Chr7g0195351	3.0064	0.00153189
RchiOBHm_Chr6g0289131	3.0101	0.000283471
RchiOBHm_Chr2g0144381	3.0163	0.0412115
RchiOBHm_Chr7g0189711	3.0246	2e-08
RchiOBHm_Chr5g0072561	3.0324	0.0446228
RchiOBHm_Chr2g0117081	3.0356	0.00194061
RchiOBHm_Chr7g0232051	3.0368	3.55e-07
RchiOBHm_Chr6g0261111	3.0455	6.22e-08
RchiOBHm_Chr5g0004931	3.0458	0.0191934
RchiOBHm_Chr2g0165771	3.0506	0.00164935
RchiOBHm_Chr4g0439611	3.0516	3.01e-06
RchiOBHm_Chr7g0178491	3.0544	0.0233436
RchiOBHm_Chr6g0291561	3.0557	0.0156856
RchiOBHm_Chr1g0313001	3.0575	8e-05
RchiOBHm_Chr5g0051641	3.0589	0.0295654
RchiOBHm_Chr6g0304041	3.0663	1.66e-06
RchiOBHm_Chr4g0443131	3.0732	0.0236091
RchiOBHm_Chr5g0028881	3.0785	0.000138557
RchiOBHm_Chr2g0124221	3.0952	0.0388458
RchiOBHm_Chr6g0303061	3.0974	0.00264327
RchiOBHm_Chr4g0396991	3.098	0.00501645
RchiOBHm_Chr6g0248411	3.0995	0.00508516
RchiOBHm_Chr4g0438681	3.1015	0.013171
RchiOBHm_Chr1g0316121	3.1102	3.32e-09
RchiOBHm_Chr4g0388591	3.1122	0.0197883
RchiOBHm_Chr6g0253491	3.116	2.28e-05
RchiOBHm_Chr5g0070141	3.1175	0.0323077
RchiOBHm_Chr2g0156971	3.1317	0.00183396
RchiOBHm_Chr7g0237371	3.1339	0.0349868
RchiOBHm_Chr6g0298751	3.1384	0.0049881
RchiOBHm_Chr3g0485631	3.1459	4.95e-07
RchiOBHm_Chr6g0298931	3.1517	0.00166093
RchiOBHm_Chr7g0204031	3.152	0.000790254
RchiOBHm_Chr1g0341941	3.1523	6.67e-07
RchiOBHm_Chr6g0245891	3.1529	2.79e-08
RchiOBHm_Chr6g0300181	3.1639	1.61e-05
RchiOBHm_Chr4g0392711	3.1669	0.0123655
RchiOBHm_Chr6g0306921	3.1699	6.36e-05
RchiOBHm_Chr1g0356071	3.1699	0.000557439
RchiOBHm_Chr7g0223261	3.1699	0.0170361
RchiOBHm_Chr7g0207461	3.1699	0.0196405
RchiOBHm_Chr5g0059501	3.1699	0.0271618
RchiOBHm_Chr7g0187571	3.1761	0.00213581
RchiOBHm_Chr2g0114461	3.1876	0.0279239
RchiOBHm_Chr7g0185801	3.1988	0.015572
RchiOBHm_Chr5g0007721	3.2051	0.000853264
RchiOBHm_Chr4g0417241	3.2095	0.0490802
RchiOBHm_Chr4g0413341	3.2259	1.17e-06
RchiOBHm_Chr5g0033631	3.2353	4.11e-07
RchiOBHm_Chr5g0030371	3.2479	0.0232642
RchiOBHm_Chr4g0400121	3.2479	0.0248505
RchiOBHm_Chr4g0390811	3.2479	0.0351653
RchiOBHm_Chr4g0387791	3.2533	0.0025661
RchiOBHm_Chr3g0471531	3.2563	0.00384775
RchiOBHm_Chr4g0432981	3.2643	9.17e-06
RchiOBHm_Chr6g0248421	3.2686	0.0136515
RchiOBHm_Chr6g0291761	3.273	0.0341787
RchiOBHm_Chr4g0413371	3.2753	0.0034689
RchiOBHm_Chr1g0371671	3.2776	0.000228728
RchiOBHm_Chr7g0228331	3.282	0.0270833
RchiOBHm_Chr4g0420691	3.2928	0.000845607
RchiOBHm_Chr3g0479841	3.2955	0.0451259
RchiOBHm_Chr4g0410911	3.2962	0.00139323
RchiOBHm_Chr3g0451451	3.303	0.0146136
RchiOBHm_Chr2g0089121	3.3096	3.3e-09
RchiOBHm_Chr4g0443981	3.3116	0.00506016
RchiOBHm_Chr5g0035511	3.3219	0.032856
RchiOBHm_Chr2g0170881	3.3304	0.0357177
RchiOBHm_Chr4g0440241	3.3437	1.88e-05
RchiOBHm_Chr3g0472961	3.3456	4.18e-07
RchiOBHm_Chr5g0059921	3.3479	0.0200315
RchiOBHm_Chr5g0023971	3.3576	0.00021193
RchiOBHm_Chr4g0437291	3.3576	0.00195887
RchiOBHm_Chr1g0316201	3.3627	1.68e-06
RchiOBHm_Chr2g0146691	3.3767	0.000851691
RchiOBHm_Chr4g0438171	3.4103	1.94e-08
RchiOBHm_Chr5g0005171	3.4114	9.87e-06
RchiOBHm_Chr5g0075131	3.415	0.0439809
RchiOBHm_Chr3g0458631	3.4292	2.14e-11
RchiOBHm_Chr4g0389961	3.4306	0.00129552
RchiOBHm_Chr3g0472771	3.4354	0.00464711
RchiOBHm_Chr3g0449141	3.4358	0.00170394
RchiOBHm_Chr7g0187391	3.4594	0.00350601
RchiOBHm_Chr1g0318251	3.4594	0.0333836
RchiOBHm_Chr1g0342021	3.4703	0.00181315
RchiOBHm_Chr1g0324721	3.5015	8.95e-08
RchiOBHm_Chr5g0024141	3.5035	0.0405877
RchiOBHm_Chr2g0149701	3.5149	0.00509949
RchiOBHm_Chr1g0374171	3.5236	0.0404862
RchiOBHm_Chr3g0488921	3.5361	0.000343865
RchiOBHm_Chr7g0185551	3.5414	1.83e-08
RchiOBHm_Chr3g0497371	3.5443	0.00694759
RchiOBHm_Chr2g0094731	3.5443	0.0280489
RchiOBHm_Chr1g0316021	3.5443	0.0354416
RchiOBHm_Chr2g0130331	3.5518	0.0210573
RchiOBHm_Chr7g0186351	3.5622	0.0118302
RchiOBHm_Chr7g0195551	3.5648	0.0071437
RchiOBHm_Chr1g0372041	3.5648	0.0281563
RchiOBHm_Chr3g0478891	3.5659	0.0206096
RchiOBHm_Chr1g0384381	3.574	0.0333572
RchiOBHm_Chr7g0220281	3.5755	0.000130898
RchiOBHm_Chr1g0314811	3.585	0.0407841
RchiOBHm_Chr5g0056751	3.5949	0.0229973
RchiOBHm_Chr5g0028981	3.5959	0.00829473
RchiOBHm_Chr6g0273641	3.6108	1.08e-06
RchiOBHm_Chr5g0083891	3.6264	5.25e-05
RchiOBHm_Chr4g0413431	3.6439	0.0360934
RchiOBHm_Chr5g0033141	3.6468	0.0330933
RchiOBHm_Chr5g0063231	3.6554	0.0474351
RchiOBHm_Chr2g0116741	3.659	0.000164506
RchiOBHm_Chr5g0034761	3.6608	0.00932573
RchiOBHm_Chr5g0028021	3.663	0.0018585
RchiOBHm_Chr6g0298161	3.663	0.0287836
RchiOBHm_Chr3g0458061	3.665	0.000111257
RchiOBHm_Chr5g0081431	3.6683	1.75e-07
RchiOBHm_Chr6g0293681	3.6776	3.64e-09
RchiOBHm_Chr3g0457621	3.6807	0.00517076
RchiOBHm_Chr3g0475501	3.6845	0.00083769
RchiOBHm_Chr5g0062641	3.6903	0.0474424
RchiOBHm_Chr4g0400991	3.7004	0.00107276
RchiOBHm_Chr4g0391881	3.7004	0.042888
RchiOBHm_Chr4g0431871	3.7102	0.000988992
RchiOBHm_Chr5g0076561	3.7225	0.029644
RchiOBHm_Chr5g0005821	3.7351	0.000584869
RchiOBHm_Chr5g0070631	3.737	0.0309506
RchiOBHm_Chr3g0476571	3.7402	0.00359021
RchiOBHm_Chr1g0359501	3.7549	0.0186805
RchiOBHm_Chr5g0065781	3.7549	0.0209775
RchiOBHm_Chr3g0491531	3.7726	0.0485819
RchiOBHm_Chr1g0367251	3.7804	0.000889252
RchiOBHm_Chr6g0291431	3.7944	0.0455647
RchiOBHm_Chr2g0174611	3.8017	0.000461713
RchiOBHm_Chr6g0309781	3.8075	3.96e-08
RchiOBHm_Chr1g0368841	3.8247	0.00442041
RchiOBHm_Chr3g0452731	3.8293	1.73e-12
RchiOBHm_Chr4g0428531	3.8492	0.0232472
RchiOBHm_Chr6g0293581	3.8617	0.00421545
RchiOBHm_Chr6g0281511	3.8667	0.0058965
RchiOBHm_Chr6g0305481	3.869	0.00984493
RchiOBHm_Chr5g0021811	3.8875	0.0408998
RchiOBHm_Chr3g0471521	3.9069	0.000812388
RchiOBHm_Chr6g0296201	3.9414	0.00685145
RchiOBHm_Chr3g0488841	3.95	0.029532
RchiOBHm_Chr1g0330191	3.9512	0.00575314
RchiOBHm_Chr6g0312161	3.9668	0.0421668
RchiOBHm_Chr1g0361631	3.9803	1.16e-12
RchiOBHm_Chr1g0361321	3.9838	3.51e-05
RchiOBHm_Chr2g0132901	3.9849	0.0128342
RchiOBHm_Chr1g0341491	3.9977	7.13e-07
RchiOBHm_Chr3g0496371	4	0.0224849
RchiOBHm_Chr3g0452561	4.0069	0.00522235
RchiOBHm_Chr5g0005831	4.0238	0.00883775
RchiOBHm_Chr2g0161121	4.04	0.000143797
RchiOBHm_Chr2g0096071	4.0444	0.000212523
RchiOBHm_Chr2g0102221	4.0458	9.82e-12
RchiOBHm_Chr2g0088011	4.1098	1.08e-13
RchiOBHm_Chr7g0235381	4.1479	0.00252265
RchiOBHm_Chr3g0467891	4.1479	0.0153878
RchiOBHm_Chr4g0396001	4.1832	0.00917226
RchiOBHm_Chr5g0010771	4.1916	0.0292285
RchiOBHm_Chr2g0088121	4.1941	0.00285361
RchiOBHm_Chr6g0251271	4.2047	1.67e-05
RchiOBHm_Chr2g0127531	4.213	0.00169993
RchiOBHm_Chr2g0101381	4.2143	0.000710916
RchiOBHm_Chr1g0360751	4.2706	2.01e-08
RchiOBHm_Chr1g0381731	4.2743	0.00510769
RchiOBHm_Chr1g0354031	4.2928	0.0108864
RchiOBHm_Chr2g0149191	4.2977	0.0142195
RchiOBHm_Chr5g0081141	4.2977	0.0236527
RchiOBHm_Chr5g0071421	4.3074	0.0417113
RchiOBHm_Chr7g0222871	4.3219	0.0358432
RchiOBHm_Chr2g0125811	4.3219	0.0495632
RchiOBHm_Chr5g0000691	4.3587	0.00995632
RchiOBHm_Chr4g0402951	4.3692	0.00241799
RchiOBHm_Chr1g0330141	4.3707	0.000109433
RchiOBHm_Chr6g0306791	4.3766	1.03e-07
RchiOBHm_Chr2g0100591	4.3923	0.00290036
RchiOBHm_Chr7g0231971	4.4037	0.0361284
RchiOBHm_Chr5g0041291	4.4182	8.91e-07
RchiOBHm_Chr6g0251931	4.4811	0.0100521
RchiOBHm_Chr5g0014211	4.4821	9.91e-07
RchiOBHm_Chr4g0400351	4.4919	0.0014995
RchiOBHm_Chr1g0360051	4.5025	0.0382037
RchiOBHm_Chr1g0330151	4.5286	0.00532441
RchiOBHm_Chr1g0374181	4.5546	2.41e-05
RchiOBHm_Chr1g0372671	4.5597	0.00412511
RchiOBHm_Chr5g0081151	4.585	0.000749716
RchiOBHm_Chr1g0369921	4.5949	0.010119
RchiOBHm_Chr1g0330181	4.6025	0.00205786
RchiOBHm_Chr3g0461831	4.6053	1.16e-05
RchiOBHm_Chr2g0131021	4.6245	0.0291211
RchiOBHm_Chr1g0367111	4.6592	6.52e-05
RchiOBHm_Chr3g0461811	4.6672	0.000498817
RchiOBHm_Chr6g0283921	4.6992	0.000332278
RchiOBHm_Chr6g0274591	4.7728	0.00731834
RchiOBHm_Chr4g0435141	4.7795	7.48e-07
RchiOBHm_Chr7g0240211	4.8159	0.00128647
RchiOBHm_Chr5g0033601	4.8368	0.00236984
RchiOBHm_Chr1g0381041	4.839	7.15e-05
RchiOBHm_Chr2g0126161	4.8413	0.00367672
RchiOBHm_Chr1g0355541	4.858	0.00456934
RchiOBHm_Chr1g0382431	4.8599	0.00151097
RchiOBHm_Chr6g0310191	4.8679	0.0041606
RchiOBHm_Chr4g0394731	4.9461	0.0151675
RchiOBHm_Chr7g0227631	4.9696	0.00432071
RchiOBHm_Chr6g0298341	4.971	0.000174962
RchiOBHm_Chr1g0315831	5.0075	0.00720505
RchiOBHm_Chr1g0364171	5.0523	5.26e-06
RchiOBHm_Chr1g0344241	5.0922	0.000258424
RchiOBHm_Chr6g0284981	5.2657	7.68e-05
RchiOBHm_Chr1g0358951	5.269	8.89e-07
RchiOBHm_Chr6g0308771	5.3455	6.1e-09
RchiOBHm_Chr1g0316061	5.3628	0.00412447
RchiOBHm_Chr4g0392691	5.3643	0.0138218
RchiOBHm_Chr7g0179081	5.3799	0.00359052
RchiOBHm_Chr3g0487291	5.4457	0.000154988
RchiOBHm_Chr7g0195511	5.4463	9.5e-05
RchiOBHm_Chr5g0081191	5.4572	3.5e-05
RchiOBHm_Chr1g0356831	5.4594	0.0106112
RchiOBHm_Chr7g0191191	5.4732	1.46e-05
RchiOBHm_Chr2g0099311	5.5357	0.000722716
RchiOBHm_Chr2g0107321	5.6256	1.26e-18
RchiOBHm_Chr1g0361621	5.6333	2.08e-15
RchiOBHm_Chr1g0383261	5.7051	5.16e-05
RchiOBHm_Chr2g0163991	5.7491	3.72e-24
RchiOBHm_Chr1g0323871	6.0804	0.0174556
RchiOBHm_Chr2g0100551	6.3627	3.8e-07
RchiOBHm_Chr1g0370661	6.3934	1.61e-07
RchiOBHm_Chr1g0377331	6.7001	4.34e-08
RchiOBHm_Chr1g0374671	6.8355	0.00512057
RchiOBHm_Chr2g0101941	6.8662	3.95e-06
RchiOBHm_Chr7g0211391	6.8662	0.0425092
RchiOBHm_Chr5g0078501	6.8662	0.0468242
RchiOBHm_Chr2g0112361	6.9464	0.0463909
RchiOBHm_Chr2g0160961	6.9464	0.0463909
RchiOBHm_Chr7g0187161	6.9849	0.0372074
RchiOBHm_Chr3g0449251	6.9849	0.0394366
RchiOBHm_Chr2g0161851	6.9849	0.0394366
RchiOBHm_Chr6g0290551	6.9849	0.0394366
RchiOBHm_Chr3g0450631	7.0224	0.0327561
RchiOBHm_Chr7g0222841	7.0589	0.0382795
RchiOBHm_Chr4g0395971	7.0945	0.00076085
RchiOBHm_Chr6g0262571	7.1293	0.0344224
RchiOBHm_Chr4g0441541	7.1632	0.0267451
RchiOBHm_Chr3g0472911	7.1964	0.0201461
RchiOBHm_Chr7g0209971	7.1964	0.020296
RchiOBHm_Chr2g0090671	7.1964	0.0253125
RchiOBHm_Chr3g0470621	7.1964	0.0253125
RchiOBHm_Chr6g0298441	7.2288	0.0243448
RchiOBHm_Chr5g0075031	7.2288	0.0201597
RchiOBHm_Chr7g0199381	7.2574	0.0130716
RchiOBHm_Chr4g0421461	7.2605	0.0201193
RchiOBHm_Chr7g0194031	7.2916	0.0160354
RchiOBHm_Chr5g0073441	7.2916	0.0329246
RchiOBHm_Chr1g0377291	7.3146	1.24e-10
RchiOBHm_Chr3g0461821	7.3219	0.0175314
RchiOBHm_Chr5g0081441	7.3517	0.0130496
RchiOBHm_Chr1g0319231	7.3517	0.0132698
RchiOBHm_Chr5g0040351	7.4094	0.0120439
RchiOBHm_Chr1g0345121	7.4094	0.0131709
RchiOBHm_Chr6g0256861	7.4649	0.0107548
RchiOBHm_Chr2g0145811	7.4649	0.011989
RchiOBHm_Chr4g0409661	7.4649	0.0120857
RchiOBHm_Chr3g0495781	7.4649	0.0129962
RchiOBHm_Chr1g0341351	7.4649	0.0246153
RchiOBHm_Chr6g0246341	7.4649	0.0439467
RchiOBHm_Chr5g0066191	7.4649	0.0451659
RchiOBHm_Chr1g0362541	7.4919	0.0103646
RchiOBHm_Chr4g0395571	7.5183	0.0124961
RchiOBHm_Chr3g0496361	7.5183	0.0141117
RchiOBHm_Chr2g0151341	7.5183	0.0416309
RchiOBHm_Chr2g0129431	7.5183	0.0431454
RchiOBHm_Chr5g0079721	7.5443	0.0107801
RchiOBHm_Chr3g0476561	7.5949	0.0102645
RchiOBHm_Chr6g0306571	7.5949	0.0110186
RchiOBHm_Chr6g0307801	7.5949	0.0110186
RchiOBHm_Chr5g0020831	7.5949	0.0386764
RchiOBHm_Chr7g0227991	7.5949	0.0386764
RchiOBHm_Chr2g0149271	7.5949	0.00699001
RchiOBHm_Chr2g0125511	7.7142	0.0316122
RchiOBHm_Chr5g0024581	7.7142	0.0316122
RchiOBHm_Chr7g0228231	7.737	0.00586155
RchiOBHm_Chr2g0098951	7.737	0.0115668
RchiOBHm_CPg0502361	7.737	0.0366292
RchiOBHm_Chr2g0147911	7.7593	0.00418528
RchiOBHm_Chr2g0163981	7.7718	3.54e-42
RchiOBHm_Chr7g0188321	7.7814	0.00413782
RchiOBHm_Chr2g0133681	7.7814	0.00871928
RchiOBHm_Chr2g0140021	7.7814	0.0286824
RchiOBHm_Chr5g0021501	7.8031	0.00509262
RchiOBHm_Chr2g0128151	7.8455	0.0237994
RchiOBHm_Chr7g0240061	7.8455	0.0308014
RchiOBHm_Chr1g0334821	7.8662	0.00307732
RchiOBHm_Chr7g0198681	7.9464	0.0259795
RchiOBHm_Chr3g0480191	7.9658	0.00187614
RchiOBHm_Chr1g0358651	7.9658	0.00211436
RchiOBHm_Chr2g0169461	7.9849	0.00203973
RchiOBHm_Chr1g0355791	7.9849	0.0199223
RchiOBHm_Chr3g0462621	8.0407	0.0152892
RchiOBHm_Chr3g0462601	8.0589	0.016404
RchiOBHm_Chr1g0367291	8.0589	0.0164116
RchiOBHm_Chr5g0041781	8.1293	0.00152261
RchiOBHm_Chr6g0256401	8.1464	0.00111293
RchiOBHm_Chr3g0479771	8.152	8.12e-05
RchiOBHm_Chr4g0409591	8.1799	0.0487181
RchiOBHm_Chr7g0189721	8.1799	0.0487181
RchiOBHm_Chr5g0044731	8.2288	0.0459125
RchiOBHm_Chr5g0057811	8.2288	0.0459125
RchiOBHm_Chr7g0221971	8.2448	0.0115666
RchiOBHm_Chr2g0122171	8.2605	0.0151877
RchiOBHm_Chr7g0189271	8.3068	0.0141581
RchiOBHm_Chr1g0344301	8.3068	0.0409036
RchiOBHm_Chr2g0148621	8.3068	0.0409036
RchiOBHm_Chr1g0313951	8.3219	0.000494707
RchiOBHm_Chr1g0379571	8.3219	0.0021009
RchiOBHm_Chr7g0213311	8.3369	0.00369326
RchiOBHm_Chr4g0421301	8.3517	0.0386649
RchiOBHm_Chr1g0373011	8.4235	0.0346441
RchiOBHm_Chr3g0448261	8.4235	0.0346441
RchiOBHm_Chr6g0305261	8.4512	0.00856927
RchiOBHm_Chr6g0306781	8.4512	0.00856927
RchiOBHm_Chr6g0285431	8.4649	0.0328509
RchiOBHm_Chr7g0181681	8.4649	0.0328509
RchiOBHm_Chr4g0430091	8.4919	0.0004197
RchiOBHm_Chr3g0467931	8.5183	0.00169332
RchiOBHm_Chr1g0334581	8.5314	0.00540273
RchiOBHm_Chr1g0315711	8.5314	0.0295952
RchiOBHm_Chr1g0377391	8.5314	0.0295952
RchiOBHm_Chr6g0252471	8.5443	0.000323678
RchiOBHm_Chr2g0103361	8.6073	0.0267489
RchiOBHm_Chr2g0110431	8.6073	0.0267489
RchiOBHm_Chr3g0452201	8.6677	0.0242505
RchiOBHm_Chr1g0350161	8.6795	7.05e-05
RchiOBHm_Chr6g0247551	8.7257	0.00515866
RchiOBHm_Chr2g0164011	8.7257	0.0220495
RchiOBHm_Chr7g0182591	8.7482	0.00486446
RchiOBHm_Chr5g0060721	8.7482	0.00512186
RchiOBHm_Chr7g0193801	8.7593	0.0210209
RchiOBHm_Chr3g0450531	8.7814	0.0200733
RchiOBHm_Chr7g0196481	9.0498	0.000219464
RchiOBHm_Chr4g0429781	9.359	1.07e-05
RchiOBHm_Chr1g0355671	9.359	9.81e-05
RchiOBHm_Chr5g0019281	9.6558	0.000159522
RchiOBHm_Chr6g0268991	9.7313	7.81e-05
RchiOBHm_Chr4g0427611	9.7414	4.53e-11
RchiOBHm_Chr5g0008811	9.7544	2.66e-18
RchiOBHm_Chr5g0010621	10.2992	0.0412341
RchiOBHm_Chr4g0439311	10.4235	0.0381964
RchiOBHm_Chr5g0008801	12.9022	7.43e-08
RchiOBHm_Chr2g0174601	12.9403	0.00657312

## Sheet: Table S4
Supplementary Table S4. Down-regulated DEGs in low-temperature transcriptome.
Gene ID	log2(fold-change)	p-value
RcHm_v2.0_Chr7g0236711	-9.3952	1.1e-05
RcHm_v2.0_Chr7g0209761	-8.9069	0.0163531
RcHm_v2.0_Chr1g0347671	-8.8455	0.0179912
RcHm_v2.0_Chr7g0201121	-8.6677	0.0245079
RcHm_v2.0_Chr7g0209291	-8.6196	0.00799604
RcHm_v2.0_Chr5g0024721	-8.5051	0.000722426
RcHm_v2.0_Chr5g0010401	-8.2916	0.0425334
RcHm_v2.0_Chr3g0461741	-8.2605	0.00055422
RcHm_v2.0_Chr3g0464451	-8.1964	0.00110597
RcHm_v2.0_Chr7g0209341	-8.112	0.00527998
RcHm_v2.0_Chr6g0265931	-8.0768	0.000932727
RcHm_v2.0_Chr5g0019561	-7.9658	0.00711884
RcHm_v2.0_Chr1g0372241	-7.9464	0.017505
RcHm_v2.0_Chr2g0112481	-7.9268	0.00200836
RcHm_v2.0_Chr6g0288061	-7.8244	0.027655
RcHm_v2.0_Chr4g0435181	-7.8031	0.00244278
RcHm_v2.0_Chr3g0474021	-7.737	0.00800494
RcHm_v2.0_Chr7g0227401	-7.6439	0.0050596
RcHm_v2.0_Chr3g0461641	-7.5949	0.00655753
RcHm_v2.0_Chr1g0375501	-7.5724	5.96e-06
RcHm_v2.0_Chr6g0279401	-7.5699	0.0398291
RcHm_v2.0_Chr2g0101461	-7.5699	0.0454485
RcHm_v2.0_Chr3g0471011	-7.5183	0.0163428
RcHm_v2.0_Chr1g0340251	-7.5183	0.0433171
RcHm_v2.0_Chr5g0016221	-7.4094	0.0120692
RcHm_v2.0_Chr6g0246051	-7.3808	0.0146801
RcHm_v2.0_Chr1g0382771	-7.3517	0.016644
RcHm_v2.0_Chr4g0432111	-7.2621	0.000820044
RcHm_v2.0_Chr1g0377071	-7.2605	0.026815
RcHm_v2.0_Chr7g0235721	-7.2605	0.0312581
RcHm_v2.0_Chr3g0495281	-7.2288	0.0226792
RcHm_v2.0_Chr7g0219081	-7.2288	0.0230307
RcHm_v2.0_Chr2g0111281	-7.1964	0.0211054
RcHm_v2.0_Chr3g0484871	-7.0589	0.0270758
RcHm_v2.0_Chr5g0011911	-7.0589	0.0270758
RcHm_v2.0_Chr6g0256901	-7.0224	0.0305644
RcHm_v2.0_Chr5g0076301	-7.0224	0.0400294
RcHm_v2.0_Chr6g0302591	-6.9464	0.0470548
RcHm_v2.0_Chr1g0356941	-6.8244	0.0439375
RcHm_v2.0_Chr5g0047761	-6.8244	0.0482681
RcHm_v2.0_Chr7g0185251	-6.8202	0.0406168
RcHm_v2.0_Chr2g0153911	-5.9619	0.00160213
RcHm_v2.0_Chr1g0375521	-5.7041	0.00205895
RcHm_v2.0_Chr2g0129911	-5.433	0.0102309
RcHm_v2.0_Chr5g0020291	-5.4278	0.0241702
RcHm_v2.0_Chr6g0287921	-5.3692	0.000425064
RcHm_v2.0_Chr4g0418911	-5.3018	3.14e-06
RcHm_v2.0_Chr1g0375491	-5.2717	0.00137313
RcHm_v2.0_Chr2g0098581	-5.0589	0.00409492
RcHm_v2.0_Chr4g0404691	-4.9896	8.82e-05
RcHm_v2.0_Chr2g0108511	-4.9849	0.0114703
RcHm_v2.0_Chr5g0027421	-4.9464	0.000329571
RcHm_v2.0_Chr6g0289281	-4.7761	0.00503227
RcHm_v2.0_Chr3g0461511	-4.737	0.0225402
RcHm_v2.0_Chr5g0054941	-4.7115	0.019171
RcHm_v2.0_Chr6g0256981	-4.6088	0.0075778
RcHm_v2.0_Chr7g0222131	-4.591	2.55e-05
RcHm_v2.0_Chr5g0012731	-4.5025	0.00921703
RcHm_v2.0_Chr3g0449131	-4.2977	0.0153276
RcHm_v2.0_Chr7g0210311	-4.2613	0.00427749
RcHm_v2.0_Chr1g0375721	-4.2515	0.000168641
RcHm_v2.0_Chr5g0058511	-4.2479	0.0102722
RcHm_v2.0_Chr7g0215661	-4.2352	0.00460392
RcHm_v2.0_Chr2g0124751	-4.2224	0.0217146
RcHm_v2.0_Chr6g0274811	-4.1646	0.000141429
RcHm_v2.0_Chr5g0008561	-4.1449	3.95e-08
RcHm_v2.0_Chr7g0215181	-4.1375	0.0119521
RcHm_v2.0_Chr3g0470231	-4.0973	0.00117558
RcHm_v2.0_Chr2g0115841	-4.0356	0.0130412
RcHm_v2.0_Chr1g0320141	-4.0297	0.0302487
RcHm_v2.0_Chr4g0396131	-3.9542	0.00791923
RcHm_v2.0_Chr2g0087731	-3.9243	0.00150148
RcHm_v2.0_Chr3g0476731	-3.9228	0.0121602
RcHm_v2.0_Chr2g0142401	-3.9069	0.000523304
RcHm_v2.0_Chr2g0163781	-3.8516	2.65e-05
RcHm_v2.0_Chr5g0005661	-3.84	0.00884997
RcHm_v2.0_Chr4g0403451	-3.8074	0.00995421
RcHm_v2.0_Chr5g0007631	-3.8009	0.00023488
RcHm_v2.0_Chr7g0228841	-3.7549	0.00745649
RcHm_v2.0_Chr2g0112081	-3.7549	0.0135505
RcHm_v2.0_Chr6g0284281	-3.7482	0.000316192
RcHm_v2.0_Chr4g0398151	-3.7415	0.0132703
RcHm_v2.0_Chr6g0251741	-3.7304	0.000889775
RcHm_v2.0_Chr1g0383381	-3.7225	0.0395681
RcHm_v2.0_Chr6g0260901	-3.7148	0.0235387
RcHm_v2.0_Chr3g0481421	-3.7004	0.00380656
RcHm_v2.0_Chr5g0001111	-3.6582	0.00556265
RcHm_v2.0_Chr2g0159821	-3.6349	0.000162012
RcHm_v2.0_Chr2g0164711	-3.6245	0.000250371
RcHm_v2.0_Chr5g0028611	-3.6147	0.00521628
RcHm_v2.0_Chr2g0160261	-3.6088	0.0362347
RcHm_v2.0_Chr1g0315641	-3.6088	0.0412585
RchiOBHm_MTg0498821	-3.6088	0.0440684
RcHm_v2.0_Chr5g0022271	-3.6088	0.0478214
RcHm_v2.0_Chr1g0347911	-3.5518	0.00249653
RcHm_v2.0_Chr5g0060571	-3.5472	9.57e-07
RcHm_v2.0_Chr7g0182471	-3.5236	0.0214954
RcHm_v2.0_Chr2g0128131	-3.5025	0.0380975
RcHm_v2.0_Chr7g0200811	-3.4919	0.0137959
RcHm_v2.0_Chr2g0154711	-3.4854	0.048518
RcHm_v2.0_Chr5g0065591	-3.4811	0.038364
RcHm_v2.0_Chr1g0329631	-3.4725	0.0173982
RcHm_v2.0_Chr5g0034151	-3.4594	0.00016919
RcHm_v2.0_Chr1g0353251	-3.4406	0.0156562
RcHm_v2.0_Chr4g0436721	-3.4207	0.00949354
RcHm_v2.0_Chr2g0099411	-3.4009	0.0345167
RcHm_v2.0_Chr2g0132581	-3.3923	0.00211078
RcHm_v2.0_Chr3g0470221	-3.3794	0.000140629
RcHm_v2.0_Chr1g0373481	-3.3561	1.44e-07
RcHm_v2.0_Chr2g0131691	-3.3399	0.0100501
RcHm_v2.0_Chr4g0415131	-3.3379	0.00148501
RcHm_v2.0_Chr6g0295081	-3.2983	2e-07
RcHm_v2.0_Chr1g0359571	-3.2597	0.000252285
RcHm_v2.0_Chr7g0198341	-3.2267	0.00237314
RcHm_v2.0_Chr5g0063321	-3.2095	0.0206888
RcHm_v2.0_Chr1g0378391	-3.2045	2.76e-15
RcHm_v2.0_Chr4g0393021	-3.1394	1.19e-05
RcHm_v2.0_Chr5g0024791	-3.1384	0.00242878
RcHm_v2.0_Chr2g0117741	-3.1375	0.000898935
RcHm_v2.0_Chr1g0375471	-3.1262	9.45e-05
RcHm_v2.0_Chr6g0294321	-3.1224	0.01041
RcHm_v2.0_Chr1g0316621	-3.1155	0.0324165
RcHm_v2.0_Chr2g0100741	-3.1148	4.4e-06
RcHm_v2.0_Chr6g0244331	-3.0987	0.00193158
RcHm_v2.0_Chr1g0360321	-3.0875	0.0347035
RcHm_v2.0_Chr1g0366531	-3.0568	3.58e-09
RcHm_v2.0_Chr3g0470981	-3.0244	0.0244293
RcHm_v2.0_Chr2g0103861	-3.0058	0.00118626
RcHm_v2.0_Chr2g0121811	-2.9861	0.0190967
RcHm_v2.0_Chr3g0488601	-2.9849	0.0359322
RcHm_v2.0_Chr2g0133451	-2.9842	0.00197325
RcHm_v2.0_Chr5g0044711	-2.9608	0.036142
RcHm_v2.0_Chr2g0154821	-2.9511	0.0118119
RcHm_v2.0_Chr7g0238151	-2.9307	0.0248009
RcHm_v2.0_Chr1g0375641	-2.9155	0.0292516
RcHm_v2.0_Chr6g0266591	-2.9023	0.00813741
RcHm_v2.0_Chr3g0451581	-2.8931	0.0214214
RcHm_v2.0_Chr6g0279251	-2.8817	1.83e-06
RcHm_v2.0_Chr1g0366521	-2.8811	3.11e-08
RcHm_v2.0_Chr7g0179051	-2.8613	0.0331402
RcHm_v2.0_Chr6g0278281	-2.8594	0.00722236
RcHm_v2.0_Chr5g0006001	-2.8501	0.00430899
RcHm_v2.0_Chr3g0493781	-2.8395	0.0152928
RcHm_v2.0_Chr4g0418101	-2.8202	0.0244416
RcHm_v2.0_Chr3g0464201	-2.8194	0.0110055
RcHm_v2.0_Chr4g0392211	-2.8074	0.000321419
RcHm_v2.0_Chr5g0016641	-2.8074	0.0380116
RcHm_v2.0_Chr4g0435191	-2.7967	1.92e-07
RcHm_v2.0_Chr1g0323951	-2.7886	0.00255626
RcHm_v2.0_Chr1g0384031	-2.7876	0.034688
RcHm_v2.0_Chr1g0372691	-2.781	4.39e-41
RcHm_v2.0_Chr1g0351081	-2.758	0.036143
RcHm_v2.0_Chr2g0165751	-2.7549	0.0211007
RcHm_v2.0_Chr2g0171101	-2.7442	0.0475695
RcHm_v2.0_Chr1g0350221	-2.7389	0.00475789
RcHm_v2.0_Chr2g0087631	-2.7349	3.86e-06
RcHm_v2.0_Chr7g0187801	-2.7225	0.0124346
RcHm_v2.0_Chr5g0019371	-2.7142	0.0174506
RcHm_v2.0_Chr3g0471911	-2.704	0.0350829
RcHm_v2.0_Chr2g0165051	-2.6807	0.00299099
RcHm_v2.0_Chr7g0206731	-2.6599	0.0056147
RcHm_v2.0_Chr3g0475581	-2.6521	0.0244383
RcHm_v2.0_Chr2g0167721	-2.6469	0.0490005
RcHm_v2.0_Chr2g0158661	-2.6374	0.029976
RcHm_v2.0_Chr1g0356961	-2.6215	0.00790047
RcHm_v2.0_Chr1g0344521	-2.6135	1.86e-07
RcHm_v2.0_Chr7g0189371	-2.6135	0.00596174
RcHm_v2.0_Chr2g0119251	-2.613	0.00962012
RcHm_v2.0_Chr1g0329111	-2.5976	0.00980137
RcHm_v2.0_Chr3g0488891	-2.5938	0.0055104
RcHm_v2.0_Chr2g0167521	-2.5685	0.00494043
RcHm_v2.0_Chr7g0180921	-2.5564	0.0260154
RcHm_v2.0_Chr3g0459511	-2.5564	0.0272525
RcHm_v2.0_Chr7g0241911	-2.5538	0.00158907
RcHm_v2.0_Chr4g0441801	-2.545	0.000646244
RcHm_v2.0_Chr1g0369231	-2.5408	1.7e-05
RcHm_v2.0_Chr5g0069741	-2.5399	0.0023365
RcHm_v2.0_Chr3g0480361	-2.5341	7.38e-05
RcHm_v2.0_Chr7g0187551	-2.534	0.0330619
RcHm_v2.0_Chr7g0223981	-2.5078	0.0180492
RcHm_v2.0_Chr7g0189341	-2.4952	3.21e-09
RcHm_v2.0_Chr6g0246681	-2.4948	0.018411
RcHm_v2.0_Chr5g0029391	-2.4883	0.000547401
RcHm_v2.0_Chr3g0458241	-2.4824	0.0390622
RcHm_v2.0_Chr3g0493441	-2.4792	0.00491255
RcHm_v2.0_Chr6g0307001	-2.4638	0.00287577
RcHm_v2.0_Chr1g0329951	-2.4406	0.0010935
RcHm_v2.0_Chr2g0170861	-2.4215	0.0071372
RcHm_v2.0_Chr5g0022241	-2.413	1.71e-05
RcHm_v2.0_Chr7g0184371	-2.4041	0.000142187
RcHm_v2.0_Chr6g0274441	-2.3987	4.4e-05
RcHm_v2.0_Chr1g0381591	-2.3953	0.0336871
RcHm_v2.0_Chr2g0147851	-2.3904	2.38e-05
RcHm_v2.0_Chr1g0382551	-2.3883	0.0392597
RcHm_v2.0_Chr6g0288221	-2.3883	0.0430902
RcHm_v2.0_Chr4g0389881	-2.3772	0.00886968
RcHm_v2.0_Chr2g0154181	-2.3756	0.0214319
RcHm_v2.0_Chr4g0412651	-2.3732	0.000251017
RcHm_v2.0_Chr4g0444191	-2.3703	0.00179989
RcHm_v2.0_Chr6g0279531	-2.3669	5.39e-06
RcHm_v2.0_Chr6g0270581	-2.3642	0.0228924
RcHm_v2.0_Chr4g0418221	-2.3519	2.82e-05
RcHm_v2.0_Chr7g0222091	-2.3517	0.00196541
RcHm_v2.0_Chr2g0087231	-2.351	0.00608931
RcHm_v2.0_Chr7g0207501	-2.3356	0.0245944
RcHm_v2.0_Chr2g0110031	-2.3318	0.0302088
RcHm_v2.0_Chr3g0467991	-2.3288	0.0464285
RcHm_v2.0_Chr1g0325861	-2.3219	0.0170023
RcHm_v2.0_Chr1g0373631	-2.32	0.0370613
RcHm_v2.0_Chr4g0386271	-2.2955	0.0170381
RcHm_v2.0_Chr5g0072531	-2.2952	5.66e-05
RcHm_v2.0_Chr5g0018801	-2.2951	0.00872065
RcHm_v2.0_Chr5g0081481	-2.2811	0.00140741
RcHm_v2.0_Chr6g0285741	-2.2797	0.000126613
RcHm_v2.0_Chr6g0312041	-2.275	0.0164739
RcHm_v2.0_Chr4g0402401	-2.2599	0.0466791
RcHm_v2.0_Chr7g0225701	-2.2563	0.000288165
RcHm_v2.0_Chr6g0296511	-2.2451	0.014049
RcHm_v2.0_Chr2g0136881	-2.2387	1.21e-07
RcHm_v2.0_Chr5g0073611	-2.2317	0.00940745
RcHm_v2.0_Chr6g0281431	-2.2261	0.0407927
RcHm_v2.0_Chr4g0431751	-2.2063	0.0465544
RcHm_v2.0_Chr4g0431921	-2.2061	3.7e-06
RcHm_v2.0_Chr5g0059761	-2.2039	0.041887
RcHm_v2.0_Chr5g0026381	-2.1993	0.033434
RcHm_v2.0_Chr5g0043211	-2.1964	0.00604485
RcHm_v2.0_Chr6g0272341	-2.1952	0.00461398
RcHm_v2.0_Chr2g0143661	-2.18	0.0392506
RcHm_v2.0_Chr2g0148381	-2.1764	9.08e-07
RcHm_v2.0_Chr7g0178421	-2.1699	0.0201965
RcHm_v2.0_Chr3g0465991	-2.1673	0.0150799
RcHm_v2.0_Chr2g0146001	-2.1632	0.0134572
RcHm_v2.0_Chr7g0225761	-2.1585	0.000139201
RcHm_v2.0_Chr7g0195181	-2.152	0.0270955
RcHm_v2.0_Chr7g0242711	-2.1498	0.00251502
RcHm_v2.0_Chr6g0246601	-2.1414	0.00664408
RcHm_v2.0_Chr2g0150861	-2.1361	3.02e-05
RcHm_v2.0_Chr3g0458781	-2.1338	0.00397651
RcHm_v2.0_Chr5g0033391	-2.1251	0.0025467
RcHm_v2.0_Chr2g0104831	-2.1199	0.000527578
RcHm_v2.0_Chr7g0235101	-2.1173	9.49e-11
RcHm_v2.0_Chr3g0483951	-2.1048	7.05e-05
RcHm_v2.0_Chr6g0246391	-2.104	3.6e-05
RcHm_v2.0_Chr6g0286141	-2.0914	0.0126467
RcHm_v2.0_Chr4g0394301	-2.0848	1.32e-05
RcHm_v2.0_Chr7g0192821	-2.0809	0.012176
RcHm_v2.0_Chr6g0312551	-2.0745	0.0133089
RcHm_v2.0_Chr2g0107511	-2.0732	0.0195252
RcHm_v2.0_Chr2g0104121	-2.0643	2.86e-05
RcHm_v2.0_Chr5g0076221	-2.0641	0.0272351
RcHm_v2.0_Chr3g0475221	-2.0606	4.02e-07
RcHm_v2.0_Chr5g0006801	-2.0596	0.0183359
RcHm_v2.0_Chr6g0252091	-2.0479	0.0155435
RcHm_v2.0_Chr6g0299321	-2.0375	3.09e-05
RcHm_v2.0_Chr3g0486251	-2.0354	0.0381789
RcHm_v2.0_Chr5g0057641	-2.0352	0.0101438
RcHm_v2.0_Chr5g0042611	-2.0149	0.00421967
RcHm_v2.0_Chr3g0452471	-2.0122	0.0472189
RcHm_v2.0_Chr5g0016861	-2.0096	0.0106639
RcHm_v2.0_Chr4g0418211	-2.0087	1.13e-05
RcHm_v2.0_Chr2g0085141	-2.0051	8.1e-12
RcHm_v2.0_Chr5g0007781	-2.0028	0.000449967
RcHm_v2.0_Chr7g0242441	-2	0.00126022
RcHm_v2.0_Chr5g0012131	-2	0.00616915
RcHm_v2.0_Chr1g0341001	-1.9991	0.00619523
RcHm_v2.0_Chr4g0413271	-1.9914	0.0398194
RcHm_v2.0_Chr3g0457321	-1.9899	0.0312189
RcHm_v2.0_Chr4g0393741	-1.9887	0.0291071
RcHm_v2.0_Chr5g0019591	-1.9871	0.000103786
RcHm_v2.0_Chr2g0161421	-1.9871	0.0144571
RcHm_v2.0_Chr2g0098341	-1.9834	0.0208874
RcHm_v2.0_Chr6g0277921	-1.972	0.00150524
RcHm_v2.0_Chr2g0093931	-1.9712	0.048824
RcHm_v2.0_Chr2g0104761	-1.9699	0.00222297
RcHm_v2.0_Chr5g0010001	-1.9628	0.0186567
RcHm_v2.0_Chr6g0305061	-1.9621	0.000117141
RcHm_v2.0_Chr2g0155041	-1.9615	0.0223687
RcHm_v2.0_Chr5g0004191	-1.9574	0.0456278
RcHm_v2.0_Chr3g0473451	-1.9573	0.00256934
RcHm_v2.0_Chr2g0088651	-1.9571	1.49e-05
RcHm_v2.0_Chr2g0094261	-1.9475	0.0366277
RcHm_v2.0_Chr1g0321821	-1.9455	0.000269402
RchiOBHm_CPg0502441	-1.9439	0.046603
RcHm_v2.0_Chr1g0349271	-1.9405	0.000942061
RcHm_v2.0_Chr5g0077981	-1.9398	7.1e-05
RcHm_v2.0_Chr2g0132601	-1.9344	0.0184231
RcHm_v2.0_Chr5g0082961	-1.9293	0.00336047
RcHm_v2.0_Chr2g0129371	-1.926	0.00187886
RcHm_v2.0_Chr6g0250361	-1.9197	0.0153619
RcHm_v2.0_Chr5g0025681	-1.9018	0.0426411
RcHm_v2.0_Chr2g0173271	-1.9013	0.019042
RcHm_v2.0_Chr7g0203041	-1.8989	0.000563276
RcHm_v2.0_Chr2g0139561	-1.895	0.00013164
RcHm_v2.0_Chr7g0219281	-1.8947	0.001602
RcHm_v2.0_Chr4g0420481	-1.8903	0.00232584
RcHm_v2.0_Chr2g0172091	-1.8895	0.0241634
RcHm_v2.0_Chr3g0490451	-1.8869	0.0113005
RcHm_v2.0_Chr5g0064821	-1.8858	0.00205659
RcHm_v2.0_Chr2g0151711	-1.8754	2.53e-06
RcHm_v2.0_Chr5g0002951	-1.8745	0.0229522
RcHm_v2.0_Chr1g0378471	-1.8742	0.00368455
RcHm_v2.0_Chr1g0335941	-1.8651	0.00116467
RcHm_v2.0_Chr2g0160511	-1.8637	3.75e-06
RcHm_v2.0_Chr7g0208231	-1.862	0.000661395
RcHm_v2.0_Chr7g0238601	-1.8552	0.00843584
RcHm_v2.0_Chr6g0251641	-1.8521	0.0277998
RcHm_v2.0_Chr6g0246401	-1.8464	0.000324752
RcHm_v2.0_Chr2g0132231	-1.845	0.0055382
RcHm_v2.0_Chr4g0429011	-1.844	0.000662815
RcHm_v2.0_Chr3g0455791	-1.837	0.000201076
RcHm_v2.0_Chr1g0372611	-1.8365	0.0351795
RcHm_v2.0_Chr2g0089411	-1.8357	5.16e-06
RcHm_v2.0_Chr6g0278361	-1.8353	0.0118188
RcHm_v2.0_Chr4g0434951	-1.8331	0.00216713
RcHm_v2.0_Chr5g0068101	-1.8324	0.000976533
RcHm_v2.0_Chr7g0230991	-1.8281	0.00677905
RcHm_v2.0_Chr5g0037571	-1.828	0.0090627
RcHm_v2.0_Chr7g0242531	-1.8249	0.0382204
RcHm_v2.0_Chr6g0298451	-1.8242	0.00378953
RcHm_v2.0_Chr1g0353661	-1.824	0.00634188
RcHm_v2.0_Chr1g0322581	-1.8185	0.00193241
RcHm_v2.0_Chr1g0342831	-1.8167	0.015396
RcHm_v2.0_Chr1g0363961	-1.8129	0.00413098
RcHm_v2.0_Chr1g0357151	-1.8049	0.00224985
RcHm_v2.0_Chr1g0351031	-1.804	0.0136583
RcHm_v2.0_Chr1g0373641	-1.8034	1.37e-05
RcHm_v2.0_Chr3g0473841	-1.7974	0.000524091
RcHm_v2.0_Chr2g0117901	-1.7931	0.000287103
RcHm_v2.0_Chr7g0181691	-1.7907	2.77e-05
RcHm_v2.0_Chr4g0392881	-1.7875	0.000510292
RcHm_v2.0_Chr6g0259701	-1.7862	0.00116178
RcHm_v2.0_Chr4g0443881	-1.7849	3.89e-05
RcHm_v2.0_Chr5g0074341	-1.7837	3.28e-06
RcHm_v2.0_Chr3g0450221	-1.782	0.0437335
RcHm_v2.0_Chr7g0189511	-1.7762	0.0114041
RcHm_v2.0_Chr7g0208741	-1.7748	0.00109431
RcHm_v2.0_Chr2g0105851	-1.7737	0.00313141
RcHm_v2.0_Chr6g0279801	-1.7698	0.00136235
RcHm_v2.0_Chr5g0069061	-1.7659	0.00865224
RcHm_v2.0_Chr2g0162381	-1.765	1.24e-05
RcHm_v2.0_Chr5g0029131	-1.7623	0.0013883
RcHm_v2.0_Chr5g0037191	-1.7543	0.000121335
RcHm_v2.0_Chr6g0286791	-1.7512	0.00712934
RcHm_v2.0_Chr2g0127101	-1.7493	0.000668537
RcHm_v2.0_Chr7g0227121	-1.7475	3.96e-05
RcHm_v2.0_Chr2g0151701	-1.7447	0.000751589
RcHm_v2.0_Chr4g0412681	-1.7423	2.24e-08
RcHm_v2.0_Chr1g0350141	-1.7422	0.00448304
RcHm_v2.0_Chr2g0094751	-1.7408	0.00103108
RcHm_v2.0_Chr1g0345281	-1.7397	0.0454807
RcHm_v2.0_Chr5g0029111	-1.739	0.0204222
RcHm_v2.0_Chr2g0092361	-1.7238	0.027318
RcHm_v2.0_Chr7g0233901	-1.7225	0.000121751
RcHm_v2.0_Chr7g0208561	-1.7212	0.0124616
RcHm_v2.0_Chr4g0421251	-1.7184	0.00290292
RcHm_v2.0_Chr7g0237881	-1.718	0.0325818
RcHm_v2.0_Chr7g0181611	-1.7147	5.62e-05
RcHm_v2.0_Chr1g0333921	-1.7142	0.0186031
RcHm_v2.0_Chr3g0478961	-1.711	0.00337385
RcHm_v2.0_Chr5g0020031	-1.7049	0.00226271
RcHm_v2.0_Chr7g0216481	-1.7048	0.00201716
RcHm_v2.0_Chr1g0359011	-1.7032	0.000555089
RcHm_v2.0_Chr4g0408831	-1.7005	0.00619501
RcHm_v2.0_Chr1g0355151	-1.6986	1.95e-05
RcHm_v2.0_Chr1g0334421	-1.698	0.0404554
RcHm_v2.0_Chr1g0372401	-1.6949	0.00538688
RcHm_v2.0_Chr6g0247211	-1.6923	0.000209609
RcHm_v2.0_Chr3g0460081	-1.6917	0.0133095
RcHm_v2.0_Chr7g0233491	-1.687	0.00845052
RcHm_v2.0_Chr4g0401291	-1.6849	0.00721345
RcHm_v2.0_Chr4g0393231	-1.6834	0.0215563
RcHm_v2.0_Chr5g0026321	-1.6826	0.000363719
RcHm_v2.0_Chr3g0474671	-1.6814	0.00320561
RcHm_v2.0_Chr5g0001361	-1.6749	0.000417932
RcHm_v2.0_Chr1g0377541	-1.6737	2.18e-08
RcHm_v2.0_Chr5g0040731	-1.6736	2.99e-06
RcHm_v2.0_Chr3g0470691	-1.6735	0.000178641
RcHm_v2.0_Chr3g0486651	-1.6703	0.014974
RcHm_v2.0_Chr2g0171371	-1.6672	7.61e-08
RcHm_v2.0_Chr3g0478681	-1.6641	0.0285353
RcHm_v2.0_Chr1g0321201	-1.6634	1.57e-06
RcHm_v2.0_Chr6g0257941	-1.6607	0.00110088
RcHm_v2.0_Chr2g0094341	-1.6599	8.5e-06
RcHm_v2.0_Chr2g0170821	-1.6595	0.0277876
RcHm_v2.0_Chr1g0339791	-1.651	0.00642135
RcHm_v2.0_Chr6g0266501	-1.6507	0.00264419
RcHm_v2.0_Chr2g0161511	-1.6494	0.0137571
RcHm_v2.0_Chr5g0080811	-1.6467	0.0397793
RcHm_v2.0_Chr2g0150111	-1.6461	2.69e-07
RcHm_v2.0_Chr7g0208221	-1.6457	0.0209662
RcHm_v2.0_Chr7g0239301	-1.6447	0.0240534
RcHm_v2.0_Chr3g0474651	-1.6423	0.000757288
RcHm_v2.0_Chr7g0212611	-1.6377	0.00230586
RcHm_v2.0_Chr1g0370421	-1.6376	0.00413639
RcHm_v2.0_Chr5g0026811	-1.6366	0.0397644
RcHm_v2.0_Chr5g0060421	-1.6295	2.03e-06
RcHm_v2.0_Chr2g0141741	-1.6271	0.00663166
RcHm_v2.0_Chr5g0013261	-1.6266	2.12e-05
RcHm_v2.0_Chr6g0250311	-1.625	0.0340902
RcHm_v2.0_Chr3g0470171	-1.6235	0.000123328
RcHm_v2.0_Chr1g0336131	-1.6219	0.0146154
RcHm_v2.0_Chr2g0131921	-1.615	0.00674209
RcHm_v2.0_Chr4g0412491	-1.6103	0.0202875
RcHm_v2.0_Chr5g0075371	-1.61	0.00732383
RcHm_v2.0_Chr5g0065731	-1.6077	0.0428613
RcHm_v2.0_Chr4g0440861	-1.6049	0.00582127
RcHm_v2.0_Chr7g0208731	-1.6018	0.00619461
RcHm_v2.0_Chr7g0178601	-1.6013	0.000226148
RcHm_v2.0_Chr2g0168901	-1.5975	0.00167926
RcHm_v2.0_Chr2g0158221	-1.5969	0.000605084
RcHm_v2.0_Chr2g0169171	-1.5966	0.00415172
RcHm_v2.0_Chr2g0167271	-1.5935	0.000703513
RcHm_v2.0_Chr4g0410121	-1.5927	0.00967134
RcHm_v2.0_Chr4g0443051	-1.5926	0.00111414
RcHm_v2.0_Chr3g0483281	-1.592	0.0420741
RcHm_v2.0_Chr5g0026301	-1.5914	1.1e-07
RcHm_v2.0_Chr7g0208711	-1.5898	0.00762344
RcHm_v2.0_Chr4g0441861	-1.5887	0.0402699
RcHm_v2.0_Chr4g0392861	-1.5873	0.011564
RcHm_v2.0_Chr7g0200251	-1.5859	6.22e-05
RcHm_v2.0_Chr4g0444841	-1.5836	0.00988681
RcHm_v2.0_Chr4g0423331	-1.5826	0.0176015
RcHm_v2.0_Chr1g0327441	-1.5824	0.0349436
RcHm_v2.0_Chr2g0124651	-1.5817	0.0408582
RcHm_v2.0_Chr1g0384411	-1.5761	0.0118651
RcHm_v2.0_Chr2g0124011	-1.5749	0.00922818
RcHm_v2.0_Chr4g0446971	-1.5716	1.65e-05
RcHm_v2.0_Chr6g0246321	-1.5712	0.0115901
RcHm_v2.0_Chr6g0279441	-1.5709	0.00818511
RcHm_v2.0_Chr5g0066991	-1.5674	0.00602385
RcHm_v2.0_Chr2g0146241	-1.5673	0.00880013
RcHm_v2.0_Chr4g0401501	-1.5639	6.89e-05
RcHm_v2.0_Chr7g0195301	-1.5568	0.00168957
RcHm_v2.0_Chr3g0475091	-1.5558	0.0387183
RcHm_v2.0_Chr7g0180611	-1.549	0.0257233
RcHm_v2.0_Chr5g0080951	-1.5448	0.00163655
RcHm_v2.0_Chr3g0474871	-1.5431	0.0105955
RcHm_v2.0_Chr3g0471621	-1.5431	0.0364
RcHm_v2.0_Chr3g0463241	-1.5428	2.88e-05
RcHm_v2.0_Chr5g0078741	-1.5395	0.000951388
RcHm_v2.0_Chr2g0128091	-1.536	0.0118615
RcHm_v2.0_Chr4g0439481	-1.5348	0.000148944
RcHm_v2.0_Chr2g0102611	-1.5333	0.00115465
RcHm_v2.0_Chr2g0085131	-1.5323	6.21e-05
RcHm_v2.0_Chr7g0211891	-1.5323	0.00450359
RcHm_v2.0_Chr2g0176161	-1.5296	0.010909
RcHm_v2.0_Chr3g0451141	-1.5277	0.000144635
RcHm_v2.0_Chr5g0042371	-1.5254	0.0465449
RcHm_v2.0_Chr4g0429051	-1.5251	0.00914083
RcHm_v2.0_Chr4g0422991	-1.5249	0.00876687
RcHm_v2.0_Chr2g0089161	-1.5242	0.0032739
RcHm_v2.0_Chr6g0295731	-1.5236	0.0116425
RcHm_v2.0_Chr6g0283841	-1.5217	9.07e-06
RcHm_v2.0_Chr2g0109221	-1.5215	0.0416704
RcHm_v2.0_Chr6g0246621	-1.5211	0.0386979
RcHm_v2.0_Chr6g0252651	-1.5185	0.0113539
RcHm_v2.0_Chr5g0039601	-1.5184	0.00045372
RcHm_v2.0_Chr1g0382801	-1.5176	1.01e-05
RcHm_v2.0_Chr1g0349751	-1.5153	3.64e-06
RcHm_v2.0_Chr2g0174971	-1.5135	0.040008
RcHm_v2.0_Chr6g0264551	-1.5133	1.22e-06
RcHm_v2.0_Chr6g0305031	-1.5118	5.52e-08
RcHm_v2.0_Chr5g0031871	-1.5118	0.00233832
RcHm_v2.0_Chr5g0066371	-1.5075	2.77e-06
RcHm_v2.0_Chr2g0130901	-1.5039	0.0342898
RcHm_v2.0_Chr1g0348141	-1.503	8.96e-05
RcHm_v2.0_Chr5g0057711	-1.5029	0.000432168
RcHm_v2.0_Chr5g0065031	-1.4998	0.0345026
RcHm_v2.0_Chr4g0404301	-1.4985	0.00492541
RcHm_v2.0_Chr7g0231461	-1.498	0.0328679
RcHm_v2.0_Chr5g0022251	-1.4948	0.0417251
RcHm_v2.0_Chr2g0170771	-1.4935	0.000454353
RcHm_v2.0_Chr6g0296081	-1.4902	3.86e-07
RcHm_v2.0_Chr7g0243251	-1.4897	0.0434862
RcHm_v2.0_Chr5g0033361	-1.4878	0.0134537
RcHm_v2.0_Chr3g0474371	-1.4866	0.00231169
RcHm_v2.0_Chr3g0451081	-1.486	0.0100139
RcHm_v2.0_Chr6g0303071	-1.4846	3.03e-14
RcHm_v2.0_Chr1g0314321	-1.4834	6.12e-06
RcHm_v2.0_Chr1g0375421	-1.4824	0.0227241
RcHm_v2.0_Chr5g0034621	-1.4809	9e-05
RcHm_v2.0_Chr7g0236921	-1.4779	0.000101915
RcHm_v2.0_Chr1g0375691	-1.4767	0.0167058
RcHm_v2.0_Chr3g0448721	-1.4766	0.0108137
RcHm_v2.0_Chr3g0479981	-1.4723	1.02e-05
RcHm_v2.0_Chr7g0186101	-1.4664	0.00139647
RcHm_v2.0_Chr2g0127491	-1.4662	0.000175683
RcHm_v2.0_Chr4g0440921	-1.4655	0.020219
RcHm_v2.0_Chr5g0022231	-1.4654	0.00601004
RcHm_v2.0_Chr6g0244751	-1.4634	0.0012401
RcHm_v2.0_Chr6g0310171	-1.4605	0.0463465
RcHm_v2.0_Chr5g0008511	-1.4565	0.00189397
RcHm_v2.0_Chr5g0062051	-1.4565	0.030144
RcHm_v2.0_Chr7g0230871	-1.4554	0.0108077
RcHm_v2.0_Chr5g0014521	-1.4542	0.0204582
RcHm_v2.0_Chr3g0477631	-1.451	0.02319
RcHm_v2.0_Chr4g0396621	-1.4449	0.0106998
RcHm_v2.0_Chr7g0218641	-1.4446	8.05e-06
RcHm_v2.0_Chr1g0318951	-1.443	0.000708965
RcHm_v2.0_Chr6g0290181	-1.4367	0.0243898
RcHm_v2.0_Chr6g0285251	-1.4361	0.0031712
RcHm_v2.0_Chr6g0303681	-1.4359	2.88e-06
RcHm_v2.0_Chr5g0058581	-1.4358	0.0116812
RcHm_v2.0_Chr2g0169271	-1.4349	0.0436019
RcHm_v2.0_Chr5g0004501	-1.4347	3.01e-05
RcHm_v2.0_Chr2g0146841	-1.433	0.0151148
RcHm_v2.0_Chr1g0332621	-1.4306	0.0353839
RcHm_v2.0_Chr3g0475021	-1.4293	0.0127961
RcHm_v2.0_Chr2g0154201	-1.4275	0.00361606
RcHm_v2.0_Chr3g0484851	-1.4258	0.0058187
RcHm_v2.0_Chr4g0437971	-1.4237	2.06e-05
RcHm_v2.0_Chr4g0444531	-1.4237	0.000215663
RcHm_v2.0_Chr4g0416571	-1.4229	0.000146936
RcHm_v2.0_Chr2g0132981	-1.4208	7.94e-05
RcHm_v2.0_Chr2g0170551	-1.4203	0.00332113
RcHm_v2.0_Chr7g0235631	-1.4202	0.000504688
RcHm_v2.0_Chr5g0041541	-1.4186	2.81e-05
RcHm_v2.0_Chr6g0244721	-1.4185	6.03e-06
RcHm_v2.0_Chr2g0109991	-1.4182	0.000553054
RcHm_v2.0_Chr5g0067111	-1.4178	0.000868104
RcHm_v2.0_Chr3g0484251	-1.417	0.0148387
RcHm_v2.0_Chr7g0213261	-1.4167	0.000189076
RcHm_v2.0_Chr2g0166821	-1.4161	0.0435881
RcHm_v2.0_Chr2g0099441	-1.4141	0.00980559
RcHm_v2.0_Chr5g0074761	-1.4128	0.00987301
RcHm_v2.0_Chr4g0395621	-1.4084	0.000497101
RcHm_v2.0_Chr5g0074011	-1.4078	0.000114976
RcHm_v2.0_Chr4g0396571	-1.4054	2.48e-06
RcHm_v2.0_Chr6g0263921	-1.4033	0.00981114
RcHm_v2.0_Chr5g0019221	-1.4029	2.51e-05
RcHm_v2.0_Chr3g0497161	-1.3995	0.0428804
RcHm_v2.0_Chr2g0172051	-1.3985	0.0498823
RcHm_v2.0_Chr3g0460491	-1.3956	2.2e-05
RcHm_v2.0_Chr1g0358781	-1.3934	0.00416534
RcHm_v2.0_Chr2g0163571	-1.3918	0.0168385
RcHm_v2.0_Chr6g0262541	-1.3912	0.00447945
RcHm_v2.0_Chr4g0412771	-1.3894	0.00170701
RcHm_v2.0_Chr5g0074661	-1.3888	0.000193995
RcHm_v2.0_Chr5g0052351	-1.3879	0.00043004
RcHm_v2.0_Chr5g0071241	-1.387	0.0385287
RcHm_v2.0_Chr2g0164641	-1.3857	9.92e-06
RcHm_v2.0_Chr5g0019101	-1.3811	0.0273481
RcHm_v2.0_Chr1g0351781	-1.3809	9.71e-05
RcHm_v2.0_Chr6g0307471	-1.38	0.00328297
RcHm_v2.0_Chr5g0047131	-1.3785	0.0123915
RcHm_v2.0_Chr5g0006281	-1.3776	0.0185479
RcHm_v2.0_Chr6g0284571	-1.3773	2.95e-05
RcHm_v2.0_Chr2g0173281	-1.3773	0.00097562
RcHm_v2.0_Chr2g0091281	-1.3732	2.52e-05
RcHm_v2.0_Chr2g0111061	-1.3731	0.0221829
RcHm_v2.0_Chr2g0132221	-1.3717	0.00259901
RcHm_v2.0_Chr2g0108961	-1.3716	3.67e-05
RcHm_v2.0_Chr7g0217281	-1.3702	0.006213
RcHm_v2.0_Chr1g0340951	-1.3684	2.27e-05
RcHm_v2.0_Chr7g0241991	-1.3681	0.00741494
RcHm_v2.0_Chr3g0468431	-1.3677	0.00375097
RcHm_v2.0_Chr3g0454061	-1.3637	0.00062169
RcHm_v2.0_Chr6g0285621	-1.3636	8.98e-05
RcHm_v2.0_Chr2g0154301	-1.3636	0.00121972
RcHm_v2.0_Chr7g0177591	-1.3601	0.0358052
RcHm_v2.0_Chr1g0314281	-1.3599	0.0325372
RcHm_v2.0_Chr5g0032261	-1.3594	0.00600475
RcHm_v2.0_Chr6g0306071	-1.3592	5.73e-05
RcHm_v2.0_Chr7g0188991	-1.3591	0.000178489
RcHm_v2.0_Chr2g0120841	-1.3591	0.00315384
RcHm_v2.0_Chr6g0286551	-1.3583	0.00359852
RcHm_v2.0_Chr4g0446771	-1.3571	3.34e-06
RcHm_v2.0_Chr4g0433461	-1.3571	0.00892431
RcHm_v2.0_Chr4g0446801	-1.356	1.37e-05
RcHm_v2.0_Chr1g0358421	-1.3557	0.049122
RcHm_v2.0_Chr2g0093491	-1.3551	0.00298471
RcHm_v2.0_Chr2g0093271	-1.3538	0.00644494
RcHm_v2.0_Chr3g0454051	-1.3536	0.000676144
RcHm_v2.0_Chr7g0187621	-1.3509	0.0327058
RcHm_v2.0_Chr7g0189771	-1.3508	0.000130666
RcHm_v2.0_Chr1g0344391	-1.3489	0.00965288
RcHm_v2.0_Chr1g0327381	-1.3489	0.0358554
RcHm_v2.0_Chr1g0363191	-1.3483	0.00166462
RcHm_v2.0_Chr2g0169601	-1.3471	0.000774168
RcHm_v2.0_Chr2g0161301	-1.3452	1.23e-05
RcHm_v2.0_Chr3g0465561	-1.3449	0.0399071
RcHm_v2.0_Chr2g0090411	-1.3444	0.0439901
RcHm_v2.0_Chr4g0446431	-1.3442	0.0232876
RcHm_v2.0_Chr7g0198861	-1.3441	0.00298156
RcHm_v2.0_Chr2g0113001	-1.342	0.000402164
RcHm_v2.0_Chr6g0276251	-1.34	0.0133331
RcHm_v2.0_Chr1g0362601	-1.3386	2.34e-05
RcHm_v2.0_Chr2g0161271	-1.3372	0.00931452
RcHm_v2.0_Chr6g0300161	-1.3362	0.0356243
RcHm_v2.0_Chr7g0201091	-1.3346	0.0023705
RcHm_v2.0_Chr5g0013251	-1.3305	0.000255694
RcHm_v2.0_Chr5g0017251	-1.3304	0.012866
RcHm_v2.0_Chr6g0253591	-1.3278	0.0445906
RcHm_v2.0_Chr4g0415351	-1.3274	0.00259641
RcHm_v2.0_Chr5g0064571	-1.3244	0.0408099
RcHm_v2.0_Chr2g0122281	-1.3237	0.00135735
RcHm_v2.0_Chr7g0242391	-1.3236	6.17e-07
RcHm_v2.0_Chr6g0310921	-1.3233	0.038399
RcHm_v2.0_Chr4g0398061	-1.3219	0.0233287
RcHm_v2.0_Chr1g0314131	-1.3212	5.89e-06
RcHm_v2.0_Chr2g0166011	-1.3146	0.0248963
RcHm_v2.0_Chr2g0120171	-1.3139	0.000305387
RcHm_v2.0_Chr4g0444831	-1.3115	0.0115468
RcHm_v2.0_Chr2g0109481	-1.3109	5.51e-06
RcHm_v2.0_Chr7g0237931	-1.3091	0.0042437
RcHm_v2.0_Chr2g0089171	-1.3067	0.0439284
RcHm_v2.0_Chr4g0393211	-1.306	0.0163394
RcHm_v2.0_Chr2g0157371	-1.3043	0.015764
RcHm_v2.0_Chr5g0052601	-1.2987	0.00417946
RcHm_v2.0_Chr6g0278701	-1.2958	1.02e-05
RcHm_v2.0_Chr7g0226291	-1.2942	0.000161838
RcHm_v2.0_Chr2g0089491	-1.2937	7.73e-06
RcHm_v2.0_Chr3g0474211	-1.2916	6.82e-05
RcHm_v2.0_Chr5g0004361	-1.2916	0.0471851
RcHm_v2.0_Chr7g0197051	-1.2906	0.0249827
RcHm_v2.0_Chr6g0292281	-1.2904	0.00136017
RcHm_v2.0_Chr5g0003731	-1.2894	4.93e-06
RcHm_v2.0_Chr1g0339261	-1.2885	0.00798999
RcHm_v2.0_Chr7g0200261	-1.2867	0.00601112
RcHm_v2.0_Chr1g0314751	-1.2858	0.0359245
RcHm_v2.0_Chr6g0252541	-1.2857	0.0010173
RcHm_v2.0_Chr2g0091081	-1.2852	0.0106709
RcHm_v2.0_Chr5g0027291	-1.2846	0.0170579
RcHm_v2.0_Chr5g0037061	-1.2841	9.99e-06
RcHm_v2.0_Chr6g0282101	-1.2837	0.00348919
RcHm_v2.0_Chr7g0181141	-1.2818	0.000482022
RcHm_v2.0_Chr7g0237541	-1.2801	0.0375091
RcHm_v2.0_Chr7g0188751	-1.279	0.0185753
RcHm_v2.0_Chr5g0052141	-1.2784	0.0470119
RcHm_v2.0_Chr5g0044421	-1.278	0.00490176
RcHm_v2.0_Chr4g0408821	-1.2771	0.00251167
RcHm_v2.0_Chr5g0014141	-1.2763	0.0122589
RcHm_v2.0_Chr2g0165581	-1.2759	0.00033707
RcHm_v2.0_Chr2g0175441	-1.2757	8.61e-06
RcHm_v2.0_Chr3g0448941	-1.275	0.0181614
RcHm_v2.0_Chr7g0205991	-1.2739	0.000738307
RcHm_v2.0_Chr2g0152481	-1.2719	7.53e-05
RcHm_v2.0_Chr6g0301541	-1.2719	0.00302264
RcHm_v2.0_Chr5g0001141	-1.2717	0.00574778
RcHm_v2.0_Chr1g0329921	-1.27	0.0308281
RcHm_v2.0_Chr3g0452211	-1.2693	0.000466596
RcHm_v2.0_Chr2g0086841	-1.2693	0.00796404
RcHm_v2.0_Chr5g0034541	-1.2681	0.00609785
RcHm_v2.0_Chr2g0132821	-1.2678	0.0475406
RcHm_v2.0_Chr3g0453381	-1.2671	0.00470721
RcHm_v2.0_Chr3g0448571	-1.2656	0.0382534
RcHm_v2.0_Chr1g0341371	-1.2643	0.00089506
RcHm_v2.0_Chr2g0171381	-1.2613	0.000442586
RcHm_v2.0_Chr5g0052931	-1.2604	0.0369862
RcHm_v2.0_Chr5g0061021	-1.2587	5.42e-05
RcHm_v2.0_Chr1g0373181	-1.2578	0.0117265
RcHm_v2.0_Chr7g0243671	-1.2575	0.0301054
RcHm_v2.0_Chr5g0007771	-1.2569	0.000430169
RcHm_v2.0_Chr6g0289101	-1.2552	0.000181414
RcHm_v2.0_Chr2g0094741	-1.2547	0.00833709
RcHm_v2.0_Chr6g0290041	-1.2535	0.00879759
RcHm_v2.0_Chr5g0052131	-1.2518	0.0497522
RcHm_v2.0_Chr6g0296781	-1.2513	0.0014878
RcHm_v2.0_Chr2g0089561	-1.2511	1.12e-05
RcHm_v2.0_Chr4g0432921	-1.2508	0.000457062
RcHm_v2.0_Chr7g0243851	-1.2505	0.00472736
RcHm_v2.0_Chr5g0083881	-1.2492	2.28e-10
RcHm_v2.0_Chr7g0216231	-1.2478	0.00636108
RcHm_v2.0_Chr6g0264521	-1.2461	0.00632752
RcHm_v2.0_Chr6g0259561	-1.2457	0.0090189
RcHm_v2.0_Chr5g0036201	-1.2452	0.00332147
RcHm_v2.0_Chr5g0073771	-1.2438	0.0111768
RcHm_v2.0_Chr7g0199141	-1.2428	0.00574347
RcHm_v2.0_Chr1g0361661	-1.2417	0.0248322
RcHm_v2.0_Chr6g0308831	-1.2402	0.0442233
RcHm_v2.0_Chr1g0373101	-1.2396	0.000267385
RcHm_v2.0_Chr4g0434341	-1.2395	0.00108557
RcHm_v2.0_Chr2g0128811	-1.2392	0.00898932
RcHm_v2.0_Chr5g0024151	-1.2368	0.000536177
RcHm_v2.0_Chr2g0107081	-1.2353	0.00340143
RcHm_v2.0_Chr5g0029511	-1.2353	0.00443788
RcHm_v2.0_Chr4g0390171	-1.234	0.00103348
RcHm_v2.0_Chr4g0417511	-1.2335	0.049975
RcHm_v2.0_Chr5g0034421	-1.2318	0.0038293
RcHm_v2.0_Chr3g0454491	-1.2294	0.00239369
RcHm_v2.0_Chr4g0440111	-1.2293	3.08e-06
RcHm_v2.0_Chr7g0180821	-1.2284	0.000313381
RcHm_v2.0_Chr1g0333391	-1.2281	0.0215023
RcHm_v2.0_Chr5g0080941	-1.2259	0.0326905
RcHm_v2.0_Chr7g0205781	-1.2234	0.000854873
RcHm_v2.0_Chr5g0049251	-1.2231	0.00174645
RcHm_v2.0_Chr7g0236581	-1.2224	0.0147859
RcHm_v2.0_Chr2g0102671	-1.2223	4e-07
RcHm_v2.0_Chr4g0414681	-1.2219	5.46e-11
RcHm_v2.0_Chr7g0192001	-1.2208	9.71e-06
RcHm_v2.0_Chr1g0374881	-1.2208	0.0266975
RcHm_v2.0_Chr6g0286761	-1.2187	0.00114543
RcHm_v2.0_Chr5g0029271	-1.2159	0.0307963
RcHm_v2.0_Chr4g0399281	-1.2156	0.0107424
RcHm_v2.0_Chr5g0002961	-1.214	3.95e-05
RcHm_v2.0_Chr4g0420441	-1.2138	0.00436673
RcHm_v2.0_Chr3g0467231	-1.2136	0.000773843
RcHm_v2.0_Chr1g0361201	-1.2131	0.000562825
RcHm_v2.0_Chr6g0276281	-1.2126	0.0476325
RcHm_v2.0_Chr4g0445311	-1.2124	0.00451893
RcHm_v2.0_Chr6g0305131	-1.2117	0.00131555
RcHm_v2.0_Chr2g0130821	-1.2114	0.00399721
RcHm_v2.0_Chr6g0281901	-1.2095	0.017385
RcHm_v2.0_Chr6g0280291	-1.2093	0.0194486
RcHm_v2.0_Chr2g0098921	-1.2075	0.0106409
RcHm_v2.0_Chr2g0094901	-1.2067	0.00106276
RcHm_v2.0_Chr2g0172171	-1.206	0.0407696
RcHm_v2.0_Chr2g0165301	-1.2059	0.0239709
RcHm_v2.0_Chr4g0434201	-1.2045	0.0183132
RcHm_v2.0_Chr2g0094891	-1.2043	0.00321245
RcHm_v2.0_Chr6g0297821	-1.2041	0.000839144
RcHm_v2.0_Chr1g0359491	-1.2041	0.000865186
RcHm_v2.0_Chr5g0008361	-1.2037	0.00252405
RcHm_v2.0_Chr2g0158321	-1.1999	0.000424052
RcHm_v2.0_Chr6g0312201	-1.1996	0.000180276
RcHm_v2.0_Chr6g0312891	-1.1989	0.0273235
RcHm_v2.0_Chr7g0191481	-1.1986	3.01e-05
RcHm_v2.0_Chr3g0463801	-1.1983	0.00100075
RcHm_v2.0_Chr7g0220581	-1.1971	1.62e-05
RcHm_v2.0_Chr3g0463511	-1.1961	8.01e-05
RcHm_v2.0_Chr5g0006301	-1.1954	0.000302956
RcHm_v2.0_Chr7g0198851	-1.1945	0.00149941
RcHm_v2.0_Chr2g0118061	-1.194	4.84e-06
RcHm_v2.0_Chr4g0421451	-1.1938	3.03e-05
RcHm_v2.0_Chr7g0190891	-1.1923	9.75e-05
RcHm_v2.0_Chr7g0242791	-1.1922	1.02e-09
RcHm_v2.0_Chr7g0219431	-1.1902	0.00014013
RcHm_v2.0_Chr1g0363641	-1.1894	2.63e-05
RcHm_v2.0_Chr2g0139211	-1.1893	0.0441293
RcHm_v2.0_Chr2g0107991	-1.1885	0.0486657
RcHm_v2.0_Chr2g0171111	-1.1878	0.0261104
RcHm_v2.0_Chr2g0146941	-1.1866	0.0255131
RcHm_v2.0_Chr7g0242291	-1.1865	0.0165731
RcHm_v2.0_Chr7g0192491	-1.1862	1.56e-05
RcHm_v2.0_Chr7g0234821	-1.1857	0.00346045
RcHm_v2.0_Chr4g0413251	-1.1852	0.0397761
RcHm_v2.0_Chr3g0467211	-1.1825	0.000185549
RcHm_v2.0_Chr6g0305411	-1.1823	0.000899841
RcHm_v2.0_Chr5g0069581	-1.1817	0.0111056
RcHm_v2.0_Chr3g0487781	-1.1806	8.17e-05
RcHm_v2.0_Chr2g0158631	-1.1793	0.00225582
RcHm_v2.0_Chr7g0236331	-1.1779	0.0343174
RcHm_v2.0_Chr4g0445111	-1.1769	0.0133594
RcHm_v2.0_Chr2g0155141	-1.1765	0.000174113
RcHm_v2.0_Chr7g0241741	-1.1765	0.000534721
RcHm_v2.0_Chr4g0437121	-1.1756	8.53e-09
RcHm_v2.0_Chr5g0044011	-1.1754	0.0124427
RcHm_v2.0_Chr5g0012191	-1.1751	0.0390733
RcHm_v2.0_Chr7g0195121	-1.1743	0.0359953
RcHm_v2.0_Chr5g0017931	-1.1739	0.00543996
RcHm_v2.0_Chr4g0434941	-1.1738	0.000183439
RcHm_v2.0_Chr2g0153001	-1.1707	2.81e-07
RcHm_v2.0_Chr1g0370891	-1.1694	0.000248862
RcHm_v2.0_Chr6g0248751	-1.1689	0.044919
RcHm_v2.0_Chr2g0124201	-1.1688	0.0351561
RcHm_v2.0_Chr1g0340941	-1.1683	0.0134692
RcHm_v2.0_Chr1g0317461	-1.1683	0.039181
RcHm_v2.0_Chr3g0490441	-1.167	0.00404742
RcHm_v2.0_Chr1g0376331	-1.1667	0.00549565
RcHm_v2.0_Chr6g0277731	-1.1667	0.00061892
RcHm_v2.0_Chr4g0396311	-1.1657	0.00128514
RcHm_v2.0_Chr5g0047341	-1.1649	0.0276063
RcHm_v2.0_Chr2g0100691	-1.1642	0.0114591
RcHm_v2.0_Chr4g0395251	-1.1626	0.00262271
RcHm_v2.0_Chr5g0030761	-1.1622	0.000216027
RcHm_v2.0_Chr4g0412691	-1.1622	0.000359204
RcHm_v2.0_Chr2g0121511	-1.1606	0.0363742
RcHm_v2.0_Chr6g0297741	-1.1605	0.0152578
RcHm_v2.0_Chr2g0098601	-1.1601	0.0069286
RcHm_v2.0_Chr2g0161491	-1.158	0.00531696
RcHm_v2.0_Chr7g0239771	-1.1557	0.0321588
RcHm_v2.0_Chr6g0301571	-1.1549	0.000411449
RcHm_v2.0_Chr3g0495771	-1.1548	0.0429359
RcHm_v2.0_Chr3g0457611	-1.1541	0.000700274
RcHm_v2.0_Chr1g0368991	-1.1532	0.012922
RcHm_v2.0_Chr4g0400911	-1.1527	0.00868858
RcHm_v2.0_Chr1g0369791	-1.1524	0.00108889
RcHm_v2.0_Chr1g0371761	-1.1523	2.53e-05
RcHm_v2.0_Chr6g0295041	-1.1513	0.000541363
RcHm_v2.0_Chr6g0249071	-1.1504	0.0004201
RcHm_v2.0_Chr2g0122311	-1.1485	0.0423238
RcHm_v2.0_Chr6g0289411	-1.1475	0.000604808
RcHm_v2.0_Chr5g0030981	-1.1465	7.01e-05
RcHm_v2.0_Chr6g0275961	-1.146	0.0169129
RcHm_v2.0_Chr5g0046981	-1.1453	0.000253336
RcHm_v2.0_Chr1g0378181	-1.1447	2.4e-06
RcHm_v2.0_Chr6g0281251	-1.1444	0.00862396
RcHm_v2.0_Chr5g0053021	-1.1444	0.0411191
RcHm_v2.0_Chr5g0062671	-1.1435	4.08e-06
RcHm_v2.0_Chr1g0342631	-1.1435	5.59e-06
RcHm_v2.0_Chr1g0362811	-1.1435	0.0182519
RcHm_v2.0_Chr1g0324121	-1.1426	0.000880854
RcHm_v2.0_Chr4g0443641	-1.1425	0.000834635
RcHm_v2.0_Chr1g0350121	-1.1423	0.0108776
RcHm_v2.0_Chr4g0438251	-1.1414	9.01e-05
RcHm_v2.0_Chr2g0153281	-1.1379	0.000451284
RcHm_v2.0_Chr7g0181221	-1.1378	0.00646607
RcHm_v2.0_Chr1g0315741	-1.1371	0.00388997
RcHm_v2.0_Chr1g0372451	-1.1366	3.77e-05
RcHm_v2.0_Chr3g0455081	-1.1352	0.0375044
RcHm_v2.0_Chr3g0494371	-1.1331	6.4e-06
RcHm_v2.0_Chr1g0328821	-1.1325	0.0101093
RcHm_v2.0_Chr6g0311811	-1.132	0.00058335
RcHm_v2.0_Chr5g0014781	-1.1299	0.00382404
RcHm_v2.0_Chr6g0265341	-1.1299	0.0210764
RcHm_v2.0_Chr7g0242891	-1.1284	0.00152491
RcHm_v2.0_Chr2g0113161	-1.1253	0.000106609
RcHm_v2.0_Chr5g0071571	-1.1241	1.5e-09
RcHm_v2.0_Chr5g0022501	-1.123	1.28e-05
RcHm_v2.0_Chr5g0081411	-1.1221	0.0117403
RcHm_v2.0_Chr3g0473441	-1.121	0.000527549
RcHm_v2.0_Chr5g0080931	-1.1206	0.0375863
RcHm_v2.0_Chr2g0164801	-1.1201	0.0219638
RcHm_v2.0_Chr1g0368501	-1.12	0.0206022
RcHm_v2.0_Chr3g0464071	-1.1199	0.00010749
RcHm_v2.0_Chr2g0100961	-1.1196	0.00059352
RcHm_v2.0_Chr7g0218651	-1.1191	0.000167078
RcHm_v2.0_Chr2g0153231	-1.1185	0.0452938
RcHm_v2.0_Chr4g0404971	-1.1181	0.0240488
RcHm_v2.0_Chr2g0138931	-1.1175	0.000307779
RcHm_v2.0_Chr7g0223651	-1.1174	0.0153682
RcHm_v2.0_Chr3g0455361	-1.1165	0.0368823
RcHm_v2.0_Chr3g0484281	-1.1161	0.000218572
RcHm_v2.0_Chr2g0114421	-1.116	0.0312654
RcHm_v2.0_Chr5g0013551	-1.1158	0.0128494
RcHm_v2.0_Chr4g0388211	-1.1155	0.0469282
RcHm_v2.0_Chr2g0168751	-1.1154	0.000319339
RcHm_v2.0_Chr1g0365021	-1.1136	0.000152997
RcHm_v2.0_Chr7g0240561	-1.1128	0.000415112
RcHm_v2.0_Chr3g0491501	-1.1127	0.0196859
RcHm_v2.0_Chr7g0206331	-1.1121	0.000455527
RcHm_v2.0_Chr5g0032711	-1.1121	0.000642688
RcHm_v2.0_Chr5g0071471	-1.1118	0.00522773
RcHm_v2.0_Chr5g0012231	-1.1108	0.0433292
RcHm_v2.0_Chr1g0380521	-1.1089	0.005981
RcHm_v2.0_Chr3g0490971	-1.1085	0.000795927
RcHm_v2.0_Chr7g0238901	-1.1078	0.0232699
RcHm_v2.0_Chr7g0184211	-1.1063	6.73e-06
RcHm_v2.0_Chr7g0189421	-1.1063	3.22e-05
RcHm_v2.0_Chr5g0035411	-1.105	0.0308331
RcHm_v2.0_Chr2g0100521	-1.1041	0.0100081
RcHm_v2.0_Chr5g0032011	-1.1036	0.00642619
RcHm_v2.0_Chr3g0448001	-1.1036	0.0107086
RcHm_v2.0_Chr6g0309981	-1.1034	0.0483194
RcHm_v2.0_Chr5g0044981	-1.1004	0.00684264
RcHm_v2.0_Chr1g0381501	-1.1002	0.00164115
RcHm_v2.0_Chr3g0490461	-1.1002	0.0325414
RcHm_v2.0_Chr2g0093441	-1.0989	0.0275594
RcHm_v2.0_Chr2g0131701	-1.0987	0.00693955
RcHm_v2.0_Chr5g0000131	-1.0981	0.00716367
RcHm_v2.0_Chr2g0167701	-1.0967	0.000268894
RcHm_v2.0_Chr4g0392511	-1.0961	0.00983735
RcHm_v2.0_Chr2g0108411	-1.0961	0.0134737
RcHm_v2.0_Chr2g0091321	-1.0961	0.0384427
RcHm_v2.0_Chr2g0107521	-1.0954	0.00360925
RcHm_v2.0_Chr3g0492361	-1.0948	0.0065573
RcHm_v2.0_Chr5g0001531	-1.094	0.0131177
RcHm_v2.0_Chr1g0367191	-1.0939	0.00267152
RcHm_v2.0_Chr5g0062571	-1.0936	0.00233826
RcHm_v2.0_Chr3g0460231	-1.0931	0.0127412
RchiOBHm_CPg0502481	-1.0914	0.0133546
RcHm_v2.0_Chr5g0023741	-1.0902	1.66e-09
RcHm_v2.0_Chr4g0415651	-1.0898	0.0211359
RcHm_v2.0_Chr5g0082751	-1.0896	0.00573873
RcHm_v2.0_Chr5g0066681	-1.0883	0.00844744
RcHm_v2.0_Chr2g0135411	-1.0865	0.00779147
RcHm_v2.0_Chr6g0277091	-1.0852	0.00664437
RcHm_v2.0_Chr1g0361121	-1.0822	0.00420994
RcHm_v2.0_Chr6g0272941	-1.0816	0.00439589
RcHm_v2.0_Chr4g0421731	-1.081	0.0120562
RcHm_v2.0_Chr4g0413701	-1.0793	0.0494246
RcHm_v2.0_Chr2g0175661	-1.0785	0.000485594
RcHm_v2.0_Chr5g0036051	-1.0778	0.0166945
RcHm_v2.0_Chr2g0091921	-1.0775	0.000358291
RcHm_v2.0_Chr2g0086161	-1.0775	0.0234157
RcHm_v2.0_Chr7g0188761	-1.0774	0.000180091
RcHm_v2.0_Chr3g0494361	-1.0765	0.000163813
RcHm_v2.0_Chr4g0417141	-1.0763	0.000779664
RcHm_v2.0_Chr6g0261871	-1.076	0.032035
RcHm_v2.0_Chr2g0159551	-1.0758	0.000129925
RcHm_v2.0_Chr3g0462751	-1.0752	1.51e-05
RcHm_v2.0_Chr4g0421541	-1.0729	1.28e-05
RcHm_v2.0_Chr2g0149381	-1.0725	0.00431107
RcHm_v2.0_Chr6g0246541	-1.0719	0.00247249
RcHm_v2.0_Chr3g0454211	-1.0713	0.0221274
RcHm_v2.0_Chr2g0114431	-1.0707	0.00720216
RcHm_v2.0_Chr7g0240521	-1.0703	1.87e-05
RcHm_v2.0_Chr3g0451131	-1.0702	0.00444827
RcHm_v2.0_Chr2g0176211	-1.07	3.66e-05
RcHm_v2.0_Chr3g0449021	-1.0698	0.0120289
RcHm_v2.0_Chr4g0428131	-1.0696	0.000388575
RcHm_v2.0_Chr5g0065861	-1.0691	5.74e-06
RcHm_v2.0_Chr6g0251111	-1.069	0.0363386
RcHm_v2.0_Chr3g0492491	-1.0689	0.0001655
RcHm_v2.0_Chr5g0058151	-1.0688	1.74e-07
RcHm_v2.0_Chr5g0061351	-1.0677	0.00567522
RcHm_v2.0_Chr2g0118181	-1.0676	0.00835879
RcHm_v2.0_Chr6g0294681	-1.0666	0.00194662
RcHm_v2.0_Chr4g0387301	-1.0664	0.00841067
RcHm_v2.0_Chr1g0327141	-1.0662	0.00699701
RcHm_v2.0_Chr5g0078971	-1.066	0.00670642
RcHm_v2.0_Chr1g0353401	-1.0659	0.0249851
RcHm_v2.0_Chr7g0211601	-1.065	0.00346242
RcHm_v2.0_Chr6g0291001	-1.0645	0.0127834
RcHm_v2.0_Chr7g0228961	-1.0635	0.0169956
RcHm_v2.0_Chr5g0064701	-1.0619	0.0397005
RcHm_v2.0_Chr2g0103161	-1.0617	0.000327934
RcHm_v2.0_Chr6g0285041	-1.0615	0.00587955
RcHm_v2.0_Chr6g0312031	-1.0611	0.0110034
RcHm_v2.0_Chr5g0067101	-1.0607	0.000163143
RcHm_v2.0_Chr2g0174651	-1.0604	0.0236031
RcHm_v2.0_Chr1g0380171	-1.0592	0.0101549
RcHm_v2.0_Chr7g0180561	-1.0579	0.000941437
RcHm_v2.0_Chr3g0461781	-1.0575	0.000876814
RcHm_v2.0_Chr5g0020081	-1.0564	0.006082
RcHm_v2.0_Chr7g0190021	-1.0563	0.000767131
RcHm_v2.0_Chr1g0378941	-1.0556	0.000797635
RcHm_v2.0_Chr6g0310321	-1.0553	0.0349021
RcHm_v2.0_Chr5g0014971	-1.055	9.06e-05
RcHm_v2.0_Chr2g0172281	-1.0547	0.000206092
RcHm_v2.0_Chr5g0045781	-1.0542	0.0452611
RcHm_v2.0_Chr4g0415421	-1.0534	0.00960387
RcHm_v2.0_Chr4g0444141	-1.0523	0.01369
RcHm_v2.0_Chr6g0294611	-1.052	0.000591642
RchiOBHm_CPg0502261	-1.0513	0.000126303
RcHm_v2.0_Chr2g0160301	-1.0503	0.00589417
RcHm_v2.0_Chr3g0492661	-1.0501	1.39e-05
RchiOBHm_CPg0502101	-1.0495	0.0235314
RcHm_v2.0_Chr2g0170581	-1.0478	0.000759067
RcHm_v2.0_Chr5g0075531	-1.0478	0.0056153
RcHm_v2.0_Chr6g0294341	-1.0472	0.0278414
RcHm_v2.0_Chr2g0087261	-1.0462	0.000369889
RcHm_v2.0_Chr5g0012031	-1.0457	0.0067947
RcHm_v2.0_Chr6g0244111	-1.0441	0.00044029
RcHm_v2.0_Chr5g0028101	-1.0439	0.0256813
RcHm_v2.0_Chr7g0180711	-1.0438	0.0423664
RcHm_v2.0_Chr7g0226171	-1.0436	0.015809
RcHm_v2.0_Chr7g0217341	-1.0435	0.000433805
RcHm_v2.0_Chr3g0494481	-1.0413	0.00011387
RcHm_v2.0_Chr4g0394671	-1.041	0.0327104
RcHm_v2.0_Chr7g0197791	-1.0388	0.00653963
RcHm_v2.0_Chr1g0364201	-1.0387	0.00448635
RcHm_v2.0_Chr5g0024311	-1.0382	0.0373046
RcHm_v2.0_Chr7g0206271	-1.0377	0.048968
RcHm_v2.0_Chr3g0479431	-1.0375	0.0443124
RcHm_v2.0_Chr1g0314171	-1.0372	0.0128453
RcHm_v2.0_Chr3g0448921	-1.0361	1.95e-05
RcHm_v2.0_Chr3g0458841	-1.0356	0.0280925
RcHm_v2.0_Chr2g0120891	-1.0353	0.00232402
RcHm_v2.0_Chr5g0021381	-1.0352	0.00332319
RcHm_v2.0_Chr1g0324621	-1.0352	0.015874
RcHm_v2.0_Chr4g0445881	-1.0351	1.43e-07
RcHm_v2.0_Chr5g0083751	-1.0347	0.0225192
RcHm_v2.0_Chr5g0004821	-1.0338	0.0120867
RcHm_v2.0_Chr4g0399451	-1.0334	0.0241094
RcHm_v2.0_Chr4g0424491	-1.0314	1.48e-08
RcHm_v2.0_Chr3g0449301	-1.0308	0.0471864
RcHm_v2.0_Chr2g0171491	-1.0307	0.0146255
RcHm_v2.0_Chr3g0455591	-1.0303	0.0279863
RcHm_v2.0_Chr7g0209071	-1.0296	0.00153704
RcHm_v2.0_Chr3g0447921	-1.0283	0.000139138
RcHm_v2.0_Chr6g0277831	-1.0276	0.0220792
RcHm_v2.0_Chr2g0118841	-1.0274	0.000106347
RcHm_v2.0_Chr2g0099611	-1.0274	0.000483654
RcHm_v2.0_Chr4g0415361	-1.0272	0.0367971
RcHm_v2.0_Chr1g0370871	-1.0265	0.0253015
RcHm_v2.0_Chr3g0485141	-1.0253	0.00775292
RcHm_v2.0_Chr5g0029571	-1.0244	0.00065446
RcHm_v2.0_Chr3g0492731	-1.0243	5.65e-05
RcHm_v2.0_Chr4g0398721	-1.0241	0.0156899
RcHm_v2.0_Chr1g0366321	-1.0232	0.0118515
RcHm_v2.0_Chr6g0310871	-1.0219	0.00436274
RcHm_v2.0_Chr4g0405451	-1.0206	0.00297929
RcHm_v2.0_Chr7g0232261	-1.0204	0.0138875
RcHm_v2.0_Chr2g0104091	-1.02	0.00145096
RcHm_v2.0_Chr4g0418861	-1.0181	0.0353852
RcHm_v2.0_Chr7g0238361	-1.0175	0.00319067
RcHm_v2.0_Chr2g0170631	-1.0175	0.00819025
RcHm_v2.0_Chr4g0429061	-1.0175	0.0130749
RcHm_v2.0_Chr1g0314741	-1.0152	0.0285378
RcHm_v2.0_Chr7g0210041	-1.015	0.00048964
RcHm_v2.0_Chr4g0422271	-1.014	2.35e-05
RcHm_v2.0_Chr4g0428391	-1.0137	0.0003078
RcHm_v2.0_Chr7g0212671	-1.0135	0.0418959
RcHm_v2.0_Chr4g0429661	-1.0119	2.19e-06
RcHm_v2.0_Chr2g0140801	-1.0118	0.000567994
RcHm_v2.0_Chr3g0494351	-1.0097	0.00573462
RcHm_v2.0_Chr1g0321091	-1.0077	0.0150364
RcHm_v2.0_Chr4g0393581	-1.0076	0.0232459
RcHm_v2.0_Chr1g0370741	-1.0072	0.0152809
RcHm_v2.0_Chr3g0458831	-1.0069	0.00108592
RcHm_v2.0_Chr5g0015091	-1.0068	0.00449236
RcHm_v2.0_Chr5g0011801	-1.0068	0.0106492
RcHm_v2.0_Chr2g0087331	-1.0067	0.000552724
RcHm_v2.0_Chr6g0296431	-1.0066	0.00221564
RcHm_v2.0_Chr7g0213371	-1.0059	4.14e-07
RcHm_v2.0_Chr5g0018941	-1.0055	0.0499064
RcHm_v2.0_Chr1g0346231	-1.0041	0.00764648
RcHm_v2.0_Chr3g0459361	-1.0039	2.41e-05
RcHm_v2.0_Chr6g0285101	-1.0039	0.0110119
RcHm_v2.0_Chr2g0157391	-1.0035	0.000336795
RcHm_v2.0_Chr2g0167601	-1.0034	0.0200425
RcHm_v2.0_Chr7g0239891	-1.0034	0.0289545
RcHm_v2.0_Chr6g0267291	-1.0033	0.0250878
RcHm_v2.0_Chr3g0484161	-1.0017	0.00828621
RcHm_v2.0_Chr1g0357301	-1.0014	0.000157693
RcHm_v2.0_Chr6g0267861	-1.001	0.00164172

## Sheet: Table S5
Supplementary Table S5. All differentially expressed MYB transcription factor genes in the low-temperature transcriptome.
Gene_id	NT	LT	Annotation
Chr1g0354061	82.5476	238.186	transcription factor MYB17 [Rosa chinensis]
Chr2g0145191	24.811	64.7691	myb-related protein 308-like [Rosa chinensis]
Chr6g0311701	57.3408	129.048	transcription factor MYB8-like [Rosa chinensis]
Chr6g0311681	11.8452	39.6725	transcription factor MYB8-like [Rosa chinensis]
Chr2g0116041	10.1123	37.8463	transcription factor MYB75-like isoform X1 [Rosa chinensis]
Chr5g0039751	81.1009	150.038	transcription factor WER-like [Rosa chinensis]
Chr3g0492711	6.03787	23.9922	transcription factor MYB113-like [Rosa chinensis]
Chr6g0307001	92.0406	11.9807	transcription factor MYB44-like [Rosa chinensis]
Chr7g0219951	7.61112	15.3065	transcription factor CSA-like isoform X2 [Rosa chinensis]
Chr7g0178691	15.3247	30.6361	transcription factor MYB3-like [Rosa chinensis]
Chr4g0396001	0.207835	4.71856	myb-related protein 340-like [Rosa chinensis]
Chr2g0161271	110.163	35.3048	transcription factor MYB4-like [Rosa chinensis]
Chr6g0311731	291.649	521.708	transcription factor WER-like [Rosa chinensis]
Chr3g0448721	91.3149	31.1892	putative transcription factor MYB-HB-like family [Rosa chinensis]
Chr5g0005721	1.82768	6.55725	transcription factor MYB8-like [Rosa chinensis]
Chr5g0075031	0	1.33789	transcription factor MYB80 [Rosa chinensis]
Chr3g0470621	0	1.99821	transcription factor MYB27 [Rosa chinensis]
Chr1g0370581	1.82176	5.22874	putative transcription factor MYB-HB-like family [Rosa chinensis]
Chr1g0377201	5.34801	11.4211	transcription factor LAF1-like [Rosa chinensis]

## Sheet: Table S6
Supplementary Table S6. Up-regulated DEGs in the RhMYB17-silenced transcriptome.
Gene ID	log2(fold-change)	p-value
RcHm_v2.0_Chr7g0183531	7.181	3.70125e-07
RcHm_v2.0_Chr1g0375531	5.81556	0.00014381
RcHm_v2.0_Chr1g0376041	5.74089	0.000451082
RcHm_v2.0_Chr3g0464781	5.51645	0.000742166
RcHm_v2.0_Chr3g0483671	5.5161	0.000722484
RcHm_v2.0_Chr4g0403491	5.45063	0.000702233
RcHm_v2.0_Chr5g0003001	5.32298	0.00145206
RcHm_v2.0_Chr1g0367941	5.3179	0.00134316
RcHm_v2.0_Chr2g0121791	5.10077	0.00353524
RcHm_v2.0_Chr4g0428261	5.09573	0.00779342
RcHm_v2.0_Chr2g0126451	4.96243	6.03796e-05
RcHm_v2.0_Chr1g0368391	4.92934	0.00540646
RcHm_v2.0_Chr2g0172831	4.92479	0.00615336
RcHm_v2.0_Chr5g0077811	4.84202	0.0165504
RcHm_v2.0_Chr3g0479671	4.8415	0.0118432
RcHm_v2.0_Chr6g0296871	4.83536	0.00907903
RcHm_v2.0_Chr5g0009601	4.82057	0.0350766
RcHm_v2.0_Chr6g0274801	4.73681	0.0110471
RcHm_v2.0_Chr2g0142401	4.7291	0.00594917
RcHm_v2.0_Chr7g0188841	4.66679	0.00441236
RcHm_v2.0_Chr6g0268871	4.52095	0.0372336
RcHm_v2.0_Chr2g0124631	4.518	0.0332367
RcHm_v2.0_Chr2g0084601	4.51737	0.0222362
RcHm_v2.0_Chr1g0325761	4.51314	0.0195539
RcHm_v2.0_Chr6g0291431	4.5122	0.0189571
RcHm_v2.0_Chr7g0193941	4.50149	0.0386562
RcHm_v2.0_Chr7g0242211	4.50094	0.0429983
RcHm_v2.0_Chr7g0229361	4.3905	0.0455217
RcHm_v2.0_Chr2g0121441	4.3901	0.0270911
RcHm_v2.0_Chr1g0376481	4.32196	0.000177736
RcHm_v2.0_Chr2g0144181	4.25337	0.0399118
RcHm_v2.0_Chr7g0213501	4.25142	0.0409284
RcHm_v2.0_Chr2g0100401	4.24889	0.0356044
RcHm_v2.0_Chr3g0456201	4.2458	0.0405084
RcHm_v2.0_Chr3g0493881	4.24239	0.0437359
RcHm_v2.0_Chr1g0373711	4.21893	0.0200614
RcHm_v2.0_Chr1g0329731	4.21157	0.0100526
RcHm_v2.0_Chr4g0402881	4.14309	0.0253992
RcHm_v2.0_Chr2g0139431	4.13476	0.0170215
RcHm_v2.0_Chr1g0375521	4.12858	0.0346198
RcHm_v2.0_Chr1g0372111	4.1203	2.49036e-08
RcHm_v2.0_Chr6g0294821	4.05511	0.0184834
RcHm_v2.0_Chr5g0054371	4.05331	0.0164376
RcHm_v2.0_Chr1g0368491	4.04414	0.000259793
RcHm_v2.0_Chr4g0404691	4.00527	0.0150883
RcHm_v2.0_Chr7g0197951	4.00183	0.00821463
RcHm_v2.0_Chr5g0011061	3.95974	0.0310599
RcHm_v2.0_Chr5g0017281	3.94679	0.00540218
RcHm_v2.0_Chr1g0375721	3.93275	5.18608e-10
RcHm_v2.0_Chr7g0201031	3.91589	0.00198115
RcHm_v2.0_Chr2g0149191	3.88131	0.0478199
RcHm_v2.0_Chr1g0361301	3.86945	0.000353388
RcHm_v2.0_Chr1g0350221	3.86694	2.72973e-09
RcHm_v2.0_Chr4g0444751	3.77856	0.038768
RcHm_v2.0_Chr4g0431381	3.774	0.0381364
RcHm_v2.0_Chr7g0210771	3.7435	0.00765623
RcHm_v2.0_Chr2g0152621	3.74025	0.0130474
RcHm_v2.0_Chr2g0122331	3.73582	0.0104954
RcHm_v2.0_Chr2g0127581	3.7306	0.00853996
RcHm_v2.0_Chr4g0432111	3.70928	0.000105899
RcHm_v2.0_Chr3g0468461	3.69745	0.00027325
RcHm_v2.0_Chr4g0432161	3.67066	0.0465764
RcHm_v2.0_Chr7g0210001	3.48704	0.0214863
RcHm_v2.0_Chr2g0103851	3.47595	0.000353488
RcHm_v2.0_Chr4g0387801	3.46966	2.8637e-08
RcHm_v2.0_Chr7g0191491	3.45621	3.39858e-05
RcHm_v2.0_Chr3g0461641	3.45228	0.004318
RcHm_v2.0_Chr1g0375491	3.42715	0.000788548
RcHm_v2.0_Chr3g0463861	3.41217	0.0241873
RcHm_v2.0_Chr2g0139511	3.374	6.64876e-05
RcHm_v2.0_Chr2g0162151	3.37392	7.46201e-05
RcHm_v2.0_Chr1g0382131	3.36077	0.000536169
RcHm_v2.0_Chr7g0197031	3.35701	0.000669366
RcHm_v2.0_Chr2g0145181	3.34725	0.035761
RcHm_v2.0_Chr2g0169491	3.33325	0.0257447
RcHm_v2.0_Chr2g0121451	3.28651	0.00103692
RcHm_v2.0_Chr3g0474961	3.26492	0.0389313
RcHm_v2.0_Chr6g0256891	3.26185	0.0106831
RcHm_v2.0_Chr1g0371951	3.26169	0.0408623
RcHm_v2.0_Chr3g0465991	3.25135	2.58976e-08
RcHm_v2.0_Chr7g0189901	3.23883	0.000226415
RcHm_v2.0_Chr1g0374791	3.22138	0.00200856
RcHm_v2.0_Chr3g0450611	3.20013	0.00414892
RcHm_v2.0_Chr1g0364461	3.19444	0.041236
RcHm_v2.0_Chr2g0102491	3.19133	0.000996776
RcHm_v2.0_Chr5g0058931	3.18207	0.0426702
RcHm_v2.0_Chr7g0221561	3.17942	0.039025
RcHm_v2.0_Chr2g0132721	3.179	0.0101694
RcHm_v2.0_Chr3g0456461	3.17687	0.0019737
RcHm_v2.0_Chr7g0210851	3.1674	1.2741e-05
RcHm_v2.0_Chr2g0159821	3.14906	0.00181372
RcHm_v2.0_Chr1g0375301	3.13148	0.011974
RcHm_v2.0_Chr0c31g0501351	3.11352	6.49122e-07
RcHm_v2.0_Chr1g0330181	3.1054	0.000281847
RcHm_v2.0_Chr1g0330191	3.08044	0.000159732
RcHm_v2.0_Chr2g0129741	3.06947	0.025779
RcHm_v2.0_Chr7g0208541	3.05816	0.0470697
RcHm_v2.0_Chr2g0161861	3.05778	0.0495051
RcHm_v2.0_Chr3g0467331	3.05774	0.0465953
RcHm_v2.0_Chr5g0020291	3.04932	0.00308255
RcHm_v2.0_Chr5g0028181	3.04126	1.59664e-09
RcHm_v2.0_Chr1g0327331	3.03857	0.000185461
RcHm_v2.0_Chr2g0111551	3.03153	0.0213968
RcHm_v2.0_Chr3g0448571	3.0268	1.80035e-05
RcHm_v2.0_Chr3g0453931	2.95993	0.0383448
RcHm_v2.0_Chr7g0195921	2.91955	0.0029724
RcHm_v2.0_Chr3g0486251	2.88253	1.22554e-05
RcHm_v2.0_Chr3g0468351	2.88223	0.0107781
RcHm_v2.0_Chr5g0037001	2.8819	0.000100163
RcHm_v2.0_Chr5g0049621	2.8667	0.0429088
RcHm_v2.0_Chr2g0109201	2.85537	0.030396
RcHm_v2.0_Chr1g0375641	2.84844	0.0020867
RcHm_v2.0_Chr6g0285731	2.84712	0.000118241
RcHm_v2.0_Chr6g0262281	2.8434	0.0378933
RcHm_v2.0_Chr2g0121641	2.83273	0.000149444
RcHm_v2.0_Chr1g0368741	2.82758	0.0422604
RcHm_v2.0_Chr3g0476771	2.81448	0.0495507
RcHm_v2.0_Chr3g0456401	2.80177	2.03173e-05
RcHm_v2.0_Chr2g0125901	2.79923	1.17053e-05
RcHm_v2.0_Chr2g0172671	2.79502	0.0378235
RcHm_v2.0_Chr2g0172091	2.79037	0.000656955
RcHm_v2.0_Chr5g0056181	2.78665	0.00783452
RcHm_v2.0_Chr5g0058751	2.78375	0.0380364
RcHm_v2.0_Chr3g0488811	2.77002	0.0019047
RcHm_v2.0_Chr2g0142061	2.76106	0.0174263
RcHm_v2.0_Chr2g0142071	2.76106	0.0174263
RcHm_v2.0_Chr2g0142081	2.76106	0.0174263
RcHm_v2.0_Chr2g0142111	2.76106	0.0174263
RcHm_v2.0_Chr2g0129551	2.75911	0.000601879
RcHm_v2.0_Chr6g0274871	2.7404	1.37053e-06
RcHm_v2.0_Chr4g0436721	2.7359	0.000266675
RcHm_v2.0_Chr1g0379001	2.7328	0.000687181
RcHm_v2.0_Chr1g0371711	2.72956	0.0400658
RcHm_v2.0_Chr3g0468841	2.72905	0.00220252
RcHm_v2.0_Chr7g0216051	2.72111	0.00928682
RcHm_v2.0_Chr2g0158251	2.71019	0.000117169
RcHm_v2.0_Chr5g0065871	2.70453	3.78004e-09
RcHm_v2.0_Chr2g0170861	2.69987	0.0209836
RcHm_v2.0_Chr7g0185941	2.69873	0.024459
RcHm_v2.0_Chr2g0133911	2.64728	0.000259209
RcHm_v2.0_Chr2g0157481	2.64694	0.00397664
RcHm_v2.0_Chr2g0123361	2.63835	0.030483
RcHm_v2.0_Chr7g0196931	2.63028	4.59642e-12
RcHm_v2.0_Chr1g0367171	2.6275	0.0151198
RcHm_v2.0_Chr2g0161131	2.61468	0.00017816
RcHm_v2.0_Chr2g0125541	2.59639	0.00343957
RcHm_v2.0_Chr2g0153391	2.58063	7.89616e-05
RcHm_v2.0_Chr3g0448781	2.57856	0.000314655
RcHm_v2.0_Chr5g0042611	2.56377	1.1275e-10
RcHm_v2.0_Chr7g0196391	2.55214	0.0438787
RcHm_v2.0_Chr5g0024791	2.54533	0.0127393
RcHm_v2.0_Chr6g0285151	2.53328	0.00160667
RcHm_v2.0_Chr1g0346871	2.5189	1.46754e-10
RcHm_v2.0_Chr5g0005661	2.51306	2.00416e-06
RcHm_v2.0_Chr2g0156611	2.50745	0.000546311
RcHm_v2.0_Chr6g0249321	2.4844	0.0484871
RcHm_v2.0_Chr3g0468831	2.48323	2.68651e-11
RcHm_v2.0_Chr2g0129701	2.47986	0.000153206
RcHm_v2.0_Chr6g0286651	2.47686	0.0440594
RcHm_v2.0_Chr3g0470561	2.47439	1.56508e-10
RcHm_v2.0_Chr2g0167801	2.47039	0.0134016
RcHm_v2.0_Chr3g0455691	2.46464	3.83832e-13
RcHm_v2.0_Chr1g0320941	2.45609	0.00322576
RcHm_v2.0_Chr4g0445421	2.45212	0.000948426
RcHm_v2.0_Chr2g0124331	2.45118	0.0193148
RcHm_v2.0_Chr1g0379471	2.44862	0.000998783
RcHm_v2.0_Chr2g0133491	2.43198	0.00433203
RcHm_v2.0_Chr1g0330151	2.42635	2.16964e-05
RcHm_v2.0_Chr2g0133011	2.41922	0.0329771
RcHm_v2.0_Chr6g0281971	2.40965	0.036068
RcHm_v2.0_Chr4g0394991	2.40947	2.54472e-15
RcHm_v2.0_Chr2g0086921	2.40681	7.94098e-06
RcHm_v2.0_Chr2g0156601	2.4063	2.7827e-16
RcHm_v2.0_Chr7g0194111	2.40155	0.000617196
RcHm_v2.0_Chr2g0172171	2.39556	6.04708e-13
RcHm_v2.0_Chr4g0431231	2.38827	0.0322058
RcHm_v2.0_Chr2g0103861	2.37928	0.000899955
RcHm_v2.0_Chr4g0436751	2.37127	0.00180313
RcHm_v2.0_Chr7g0187681	2.36074	0.000468705
RcHm_v2.0_Chr2g0156341	2.36034	1.40209e-05
RcHm_v2.0_Chr2g0131901	2.35873	0.0342321
RcHm_v2.0_Chr1g0379421	2.35753	0.000322276
RcHm_v2.0_Chr3g0464411	2.35217	0.00268828
RcHm_v2.0_Chr5g0046231	2.34434	0.0366428
RcHm_v2.0_Chr2g0121851	2.34085	5.99008e-11
RcHm_v2.0_Chr3g0464391	2.3382	0.0201295
RcHm_v2.0_Chr3g0471051	2.33009	0.0389339
RcHm_v2.0_Chr2g0142351	2.31932	2.75087e-06
RcHm_v2.0_Chr2g0166751	2.31479	0.000514702
RcHm_v2.0_Chr1g0368091	2.31449	4.59941e-13
RcHm_v2.0_Chr2g0149701	2.31417	4.33781e-09
RcHm_v2.0_Chr4g0393101	2.31314	1.85012e-14
RcHm_v2.0_Chr7g0233061	2.30837	0.0167024
RcHm_v2.0_Chr2g0175061	2.30727	6.02856e-08
RcHm_v2.0_Chr2g0085331	2.30623	3.19147e-16
RcHm_v2.0_Chr0c31g0501441	2.29883	0.01176
RcHm_v2.0_Chr5g0075561	2.29736	0.0138716
RcHm_v2.0_Chr5g0019501	2.29278	0.0319447
RcHm_v2.0_Chr3g0483711	2.26687	4.26313e-07
RcHm_v2.0_Chr5g0039071	2.2659	8.63725e-09
RcHm_v2.0_Chr7g0242291	2.25713	3.97997e-08
RcHm_v2.0_Chr5g0019591	2.24843	2.26754e-06
RcHm_v2.0_Chr6g0292861	2.24387	1.67009e-05
RcHm_v2.0_Chr2g0145401	2.24103	0.0139344
RcHm_v2.0_Chr3g0465381	2.24097	2.62966e-05
RcHm_v2.0_Chr7g0180001	2.23295	2.31007e-05
RcHm_v2.0_CPg0502271	2.23166	0.0347416
RcHm_v2.0_Chr2g0128031	2.22935	0.00295476
RcHm_v2.0_Chr2g0105861	2.22653	0.000135761
RcHm_v2.0_Chr0c32g0501561	2.22076	2.59653e-06
RcHm_v2.0_Chr2g0116681	2.21212	0.0256583
RcHm_v2.0_Chr4g0420341	2.20428	0.00255487
RcHm_v2.0_Chr7g0195741	2.19075	0.00429667
RcHm_v2.0_Chr2g0101731	2.18925	0.0491048
RcHm_v2.0_Chr1g0370761	2.17712	0.0348756
RcHm_v2.0_Chr2g0163991	2.16729	1.47388e-24
RcHm_v2.0_Chr2g0122401	2.16609	0.0382593
RcHm_v2.0_Chr7g0181631	2.16223	0.000957915
RcHm_v2.0_Chr7g0197461	2.1589	0.00257762
RcHm_v2.0_CPg0502701	2.14413	6.50483e-20
RcHm_v2.0_CPg0501721	2.13697	1.56847e-20
RcHm_v2.0_Chr5g0023551	2.13412	2.5924e-07
RcHm_v2.0_Chr1g0374291	2.12687	0.0157904
RcHm_v2.0_Chr4g0431401	2.12529	0.00381711
RcHm_v2.0_Chr4g0389461	2.12304	1.26984e-08
RcHm_v2.0_Chr2g0156621	2.12273	0.000711391
RcHm_v2.0_Chr4g0434961	2.122	0.0403698
RcHm_v2.0_Chr1g0319071	2.12023	0.00425799
RcHm_v2.0_Chr0c32g0501581	2.11532	0.000130068
RcHm_v2.0_Chr4g0405081	2.10928	1.3989e-06
RcHm_v2.0_Chr3g0448581	2.10907	0.00141417
RcHm_v2.0_Chr2g0144851	2.10455	0.0192881
RcHm_v2.0_Chr6g0270581	2.09826	0.0290562
RcHm_v2.0_Chr2g0146391	2.094	0.0452655
RcHm_v2.0_Chr2g0151711	2.08858	0.000171977
RcHm_v2.0_Chr0c31g0501421	2.08508	2.48197e-06
RcHm_v2.0_Chr7g0229611	2.08506	4.2066e-08
RcHm_v2.0_Chr1g0359961	2.07375	0.0120426
RcHm_v2.0_Chr4g0397321	2.05364	0.0299954
RcHm_v2.0_Chr2g0125911	2.05047	0.0121347
RcHm_v2.0_Chr1g0343371	2.04751	0.00402558
RcHm_v2.0_Chr2g0126811	2.0424	2.79566e-10
RcHm_v2.0_Chr3g0449081	2.0325	0.0120398
RcHm_v2.0_Chr2g0160291	2.01621	7.90423e-06
RcHm_v2.0_Chr5g0036051	2.01495	4.59168e-15
RcHm_v2.0_Chr4g0394301	2.01414	0.0166733
RcHm_v2.0_Chr2g0163781	2.01123	4.91937e-05
RcHm_v2.0_Chr4g0388291	2.00528	0.000306379
RcHm_v2.0_Chr2g0160131	2.00448	5.7595e-07
RcHm_v2.0_Chr2g0134181	2.00441	1.21167e-09
RcHm_v2.0_Chr1g0330141	1.99621	1.21862e-07
RcHm_v2.0_CPg0502211	1.99291	0.00547187
RcHm_v2.0_Chr5g0051111	1.98897	0.0101252
RcHm_v2.0_Chr1g0374781	1.98402	0.00230982
RcHm_v2.0_Chr1g0364741	1.98171	0.0105532
RcHm_v2.0_Chr5g0062611	1.97634	0.0115209
RcHm_v2.0_Chr2g0168511	1.97521	0.0213408
RcHm_v2.0_CPg0502581	1.97355	0.0429504
RcHm_v2.0_Chr4g0430841	1.97198	0.00453107
RcHm_v2.0_Chr7g0225001	1.96981	0.0414108
RcHm_v2.0_Chr5g0036321	1.96633	5.93469e-06
RcHm_v2.0_Chr5g0050781	1.96282	1.8854e-10
RcHm_v2.0_Chr1g0378391	1.95942	0.00694688
RcHm_v2.0_Chr2g0132581	1.95531	0.0127659
RcHm_v2.0_Chr5g0027831	1.95426	0.0394319
RcHm_v2.0_Chr2g0101741	1.95136	0.0331918
RcHm_v2.0_Chr2g0085211	1.94984	0.00426429
RcHm_v2.0_Chr2g0171031	1.94827	0.0271447
RcHm_v2.0_Chr6g0252811	1.94458	0.0215265
RcHm_v2.0_Chr4g0387791	1.94217	0.000824349
RcHm_v2.0_Chr2g0119331	1.94157	0.0361805
RcHm_v2.0_Chr6g0297741	1.93938	4.84802e-11
RcHm_v2.0_Chr3g0448161	1.93239	0.00634583
RcHm_v2.0_Chr2g0134431	1.93126	9.31476e-05
RcHm_v2.0_Chr2g0130741	1.92938	0.00828493
RcHm_v2.0_Chr5g0028601	1.92664	0.0377683
RcHm_v2.0_Chr2g0164091	1.91753	0.0496901
RcHm_v2.0_Chr1g0343261	1.91732	0.00876324
RcHm_v2.0_Chr5g0045661	1.91722	1.11665e-09
RcHm_v2.0_Chr6g0246321	1.91401	8.9399e-09
RcHm_v2.0_Chr2g0162741	1.90836	0.0156629
RcHm_v2.0_Chr3g0447331	1.90659	0.00317018
RcHm_v2.0_Chr2g0123451	1.90458	1.12836e-08
RcHm_v2.0_Chr7g0210631	1.90001	0.000224023
RcHm_v2.0_Chr5g0046341	1.8913	7.55633e-09
RcHm_v2.0_Chr1g0383321	1.89082	8.59535e-09
RcHm_v2.0_Chr7g0242771	1.89048	0.0256856
RcHm_v2.0_Chr7g0211161	1.88619	0.0318829
RcHm_v2.0_Chr1g0344521	1.88485	1.03793e-05
RcHm_v2.0_CPg0501871	1.88301	0.00386881
RcHm_v2.0_Chr5g0006611	1.88033	0.0359099
RcHm_v2.0_Chr7g0228561	1.87954	3.50771e-05
RcHm_v2.0_Chr5g0017231	1.87029	0.0304726
RcHm_v2.0_Chr2g0089511	1.86762	0.015322
RcHm_v2.0_Chr6g0285121	1.86753	2.52102e-05
RcHm_v2.0_Chr3g0466251	1.86488	0.0147737
RcHm_v2.0_CPg0502261	1.86189	0.000395837
RcHm_v2.0_Chr4g0437001	1.86167	0.00399198
RcHm_v2.0_Chr7g0239301	1.8538	0.0175108
RcHm_v2.0_CPg0502711	1.85251	6.6515e-10
RcHm_v2.0_Chr2g0127101	1.8505	4.86638e-06
RcHm_v2.0_Chr1g0329311	1.84931	2.11326e-09
RcHm_v2.0_Chr4g0421251	1.84634	0.00426023
RcHm_v2.0_CPg0501711	1.8426	1.09912e-09
RcHm_v2.0_Chr4g0441801	1.84076	2.25403e-08
RcHm_v2.0_Chr3g0461091	1.8288	0.00174259
RcHm_v2.0_Chr3g0494141	1.82847	0.0011447
RcHm_v2.0_Chr7g0196941	1.82077	2.79737e-10
RcHm_v2.0_Chr2g0088721	1.81325	0.0102492
RcHm_v2.0_Chr1g0380131	1.81277	5.24186e-08
RcHm_v2.0_Chr6g0308781	1.81139	4.42557e-09
RcHm_v2.0_Chr4g0443051	1.80536	0.00233475
RcHm_v2.0_Chr6g0300591	1.80181	0.0461451
RcHm_v2.0_Chr4g0446791	1.80142	9.98313e-07
RcHm_v2.0_CPg0502441	1.79957	0.0482538
RcHm_v2.0_CPg0502151	1.79886	0.00563205
RcHm_v2.0_Chr4g0410121	1.78753	1.06087e-05
RcHm_v2.0_Chr7g0209811	1.78605	3.89737e-07
RcHm_v2.0_Chr1g0329951	1.78576	0.010552
RcHm_v2.0_Chr4g0436761	1.78541	8.42398e-08
RcHm_v2.0_Chr3g0450021	1.77936	0.0070824
RcHm_v2.0_Chr6g0295731	1.77692	0.000104178
RcHm_v2.0_Chr1g0362581	1.775	0.00622143
RcHm_v2.0_Chr2g0157371	1.77177	1.78959e-09
RcHm_v2.0_Chr2g0141771	1.77136	0.0465979
RcHm_v2.0_Chr2g0097361	1.77093	0.0079842
RcHm_v2.0_Chr5g0069411	1.77083	0.0271509
RcHm_v2.0_Chr5g0070321	1.77008	0.0358041
RcHm_v2.0_Chr5g0028041	1.76868	7.68879e-11
RcHm_v2.0_Chr5g0066451	1.76851	0.0179517
RcHm_v2.0_Chr2g0093271	1.76412	4.69883e-08
RcHm_v2.0_Chr6g0306021	1.75684	0.0105028
RcHm_v2.0_Chr2g0153231	1.75518	0.000793487
RcHm_v2.0_Chr1g0325901	1.75503	2.61743e-05
RcHm_v2.0_Chr3g0469151	1.75336	7.94386e-05
RcHm_v2.0_Chr3g0464101	1.75267	1.46888e-06
RcHm_v2.0_Chr2g0134161	1.74228	0.0275939
RcHm_v2.0_Chr5g0025831	1.73713	3.22114e-10
RcHm_v2.0_Chr0c31g0501301	1.73666	0.000704651
RcHm_v2.0_Chr2g0172081	1.73581	6.63449e-07
RcHm_v2.0_Chr2g0151701	1.73479	2.66512e-08
RcHm_v2.0_Chr2g0151841	1.72942	0.0475703
RcHm_v2.0_Chr5g0037571	1.72723	2.99891e-06
RcHm_v2.0_Chr4g0397241	1.72483	0.0221755
RcHm_v2.0_Chr6g0301541	1.72138	3.52295e-10
RcHm_v2.0_Chr5g0042951	1.71616	9.05787e-05
RcHm_v2.0_Chr5g0005671	1.71507	0.000100416
RcHm_v2.0_Chr6g0310701	1.70868	0.0137185
RcHm_v2.0_Chr2g0156951	1.7044	0.00288966
RcHm_v2.0_Chr5g0068741	1.69851	7.89749e-13
RcHm_v2.0_Chr7g0198521	1.69724	0.0114254
RcHm_v2.0_Chr4g0436071	1.6932	0.0136981
RcHm_v2.0_Chr6g0257401	1.69196	0.000131073
RcHm_v2.0_Chr7g0233231	1.69064	0.0118875
RcHm_v2.0_Chr4g0413881	1.68878	0.0492012
RcHm_v2.0_Chr2g0126111	1.68726	7.57974e-13
RcHm_v2.0_Chr7g0234511	1.68651	0.017017
RcHm_v2.0_Chr7g0193741	1.67917	1.3207e-05
RcHm_v2.0_Chr2g0126781	1.67747	0.0191139
RcHm_v2.0_Chr1g0341491	1.67312	0.0262004
RcHm_v2.0_Chr1g0374261	1.67278	1.83837e-07
RcHm_v2.0_Chr3g0493521	1.66791	4.16431e-05
RcHm_v2.0_Chr6g0277961	1.66691	0.00323764
RcHm_v2.0_Chr4g0446331	1.66624	4.67391e-08
RcHm_v2.0_Chr3g0471951	1.66396	4.66252e-05
RcHm_v2.0_Chr7g0187671	1.65916	2.46229e-06
RcHm_v2.0_Chr3g0466611	1.6554	5.03003e-06
RcHm_v2.0_Chr2g0121401	1.65318	0.00491845
RcHm_v2.0_Chr3g0461631	1.65304	0.00142781
RcHm_v2.0_Chr2g0137291	1.65152	0.000304699
RcHm_v2.0_Chr4g0413701	1.651	0.00613914
RcHm_v2.0_Chr4g0405091	1.65046	0.000118768
RcHm_v2.0_Chr5g0054781	1.64844	0.043796
RcHm_v2.0_Chr3g0472921	1.63965	0.00206744
RcHm_v2.0_Chr1g0323401	1.63945	0.0210952
RcHm_v2.0_Chr2g0151981	1.63903	3.21157e-10
RcHm_v2.0_Chr2g0166741	1.63797	0.00382611
RcHm_v2.0_Chr7g0198641	1.6356	0.000352035
RcHm_v2.0_Chr2g0163361	1.63314	0.0161675
RcHm_v2.0_Chr2g0139061	1.63034	7.73581e-08
RcHm_v2.0_Chr3g0474911	1.62279	2.82748e-05
RcHm_v2.0_Chr5g0027421	1.62057	0.0305774
RcHm_v2.0_Chr7g0179851	1.61771	1.3495e-07
RcHm_v2.0_Chr4g0441861	1.61638	0.0399797
RcHm_v2.0_Chr4g0417161	1.61629	4.15094e-06
RcHm_v2.0_Chr7g0242301	1.6162	3.585e-07
RcHm_v2.0_Chr2g0101821	1.61501	0.0161315
RcHm_v2.0_Chr7g0210621	1.60668	0.000102254
RcHm_v2.0_Chr4g0446371	1.60519	1.20715e-07
RcHm_v2.0_Chr2g0086161	1.60265	1.17013e-07
RcHm_v2.0_Chr5g0053461	1.59868	0.000151758
RcHm_v2.0_Chr2g0124551	1.59794	0.0409835
RcHm_v2.0_Chr3g0459981	1.59706	0.0258595
RcHm_v2.0_Chr6g0254941	1.5955	0.00196688
RcHm_v2.0_Chr1g0376961	1.59345	8.53165e-05
RcHm_v2.0_Chr3g0447691	1.59176	0.0485009
RcHm_v2.0_Chr1g0320051	1.59113	0.0409452
RcHm_v2.0_Chr2g0143131	1.59007	0.029284
RcHm_v2.0_Chr4g0416181	1.5892	1.569e-09
RcHm_v2.0_CPg0502251	1.58784	0.00251191
RcHm_v2.0_Chr2g0131461	1.58725	0.0086422
RcHm_v2.0_Chr4g0443591	1.587	2.04238e-08
RcHm_v2.0_Chr4g0389531	1.58606	9.62759e-07
RcHm_v2.0_Chr5g0008551	1.5767	0.00944777
RcHm_v2.0_Chr5g0075371	1.57666	0.0134481
RcHm_v2.0_Chr3g0451531	1.57065	0.0497634
RcHm_v2.0_CPg0501821	1.56925	0.00577382
RcHm_v2.0_Chr5g0001151	1.56387	0.00324211
RcHm_v2.0_Chr4g0392861	1.56266	7.36329e-05
RcHm_v2.0_Chr4g0437751	1.56171	0.0347306
RcHm_v2.0_Chr4g0393451	1.55967	0.0383544
RcHm_v2.0_Chr2g0172071	1.55651	0.00290308
RcHm_v2.0_Chr3g0464381	1.55495	3.40277e-05
RcHm_v2.0_Chr2g0152351	1.55358	3.50714e-07
RcHm_v2.0_Chr2g0094751	1.54956	2.27219e-09
RcHm_v2.0_Chr6g0298451	1.54905	0.0178061
RcHm_v2.0_Chr3g0463101	1.54692	2.48754e-07
RcHm_v2.0_Chr1g0380171	1.5456	0.0140223
RcHm_v2.0_MTg0498391	1.54238	0.0374103
RcHm_v2.0_Chr3g0464901	1.53292	0.0254275
RcHm_v2.0_Chr2g0138781	1.53097	7.95609e-07
RcHm_v2.0_Chr7g0210881	1.52928	0.00618564
RcHm_v2.0_Chr5g0013261	1.52601	2.6122e-11
RcHm_v2.0_Chr2g0172541	1.52446	5.74186e-06
RcHm_v2.0_Chr3g0464191	1.52397	5.85414e-10
RcHm_v2.0_Chr7g0210891	1.52268	0.00119135
RcHm_v2.0_Chr7g0234501	1.52231	0.00585298
RcHm_v2.0_Chr4g0422991	1.5169	2.49681e-11
RcHm_v2.0_Chr2g0085921	1.51322	3.18838e-08
RcHm_v2.0_Chr1g0374411	1.51289	0.00014463
RcHm_v2.0_Chr4g0435331	1.50789	0.000235516
RcHm_v2.0_CPg0502541	1.50279	0.000963139
RcHm_v2.0_Chr2g0157681	1.50166	4.63353e-05
RcHm_v2.0_Chr1g0378281	1.50067	1.05672e-09
RcHm_v2.0_Chr4g0409111	1.49959	0.000246105
RcHm_v2.0_Chr1g0370981	1.4971	0.00321815
RcHm_v2.0_Chr2g0099921	1.49645	0.011652
RcHm_v2.0_Chr4g0400891	1.496	6.51906e-10
RcHm_v2.0_Chr2g0086891	1.49566	2.09623e-05
RcHm_v2.0_Chr7g0216231	1.49542	7.32902e-09
RcHm_v2.0_Chr3g0466061	1.49496	0.0293197
RcHm_v2.0_Chr3g0458341	1.49463	0.0437755
RcHm_v2.0_Chr2g0120841	1.49367	6.83874e-10
RcHm_v2.0_Chr5g0000211	1.4923	5.5075e-08
RcHm_v2.0_Chr1g0370871	1.49086	7.42448e-05
RcHm_v2.0_Chr4g0430481	1.48915	0.0355588
RcHm_v2.0_Chr2g0106131	1.48344	0.0281977
RcHm_v2.0_Chr3g0462311	1.47963	0.0379411
RcHm_v2.0_Chr4g0391491	1.47944	0.0265511
RcHm_v2.0_Chr5g0036301	1.47536	0.00158128
RcHm_v2.0_Chr7g0181031	1.47334	0.000270889
RcHm_v2.0_Chr2g0088911	1.47332	0.00379457
RcHm_v2.0_Chr2g0088961	1.47332	0.00379457
RcHm_v2.0_Chr1g0367751	1.47029	0.00501767
RcHm_v2.0_Chr6g0307541	1.4677	0.039757
RcHm_v2.0_Chr6g0306521	1.46584	0.00487682
RcHm_v2.0_Chr4g0431921	1.46307	1.53655e-05
RcHm_v2.0_Chr5g0078091	1.46098	4.32309e-07
RcHm_v2.0_Chr6g0292201	1.4606	0.0353341
RcHm_v2.0_Chr2g0117901	1.45928	0.0332872
RcHm_v2.0_Chr7g0225861	1.45298	1.5085e-05
RcHm_v2.0_Chr6g0278361	1.45202	0.00911451
RcHm_v2.0_Chr5g0072761	1.44679	0.00137085
RcHm_v2.0_Chr4g0443881	1.44349	1.6454e-09
RcHm_v2.0_Chr3g0477391	1.44228	4.03681e-07
RcHm_v2.0_Chr4g0392881	1.43917	6.11453e-05
RcHm_v2.0_Chr5g0006281	1.43647	0.000385517
RcHm_v2.0_Chr6g0281701	1.43623	1.88232e-06
RcHm_v2.0_Chr4g0393861	1.43093	0.0399858
RcHm_v2.0_Chr2g0093491	1.4276	0.00182868
RcHm_v2.0_Chr2g0173301	1.42693	0.000375737
RcHm_v2.0_Chr7g0238571	1.42578	0.00874565
RcHm_v2.0_Chr3g0450031	1.4241	4.63816e-08
RcHm_v2.0_Chr4g0400911	1.42368	6.23881e-08
RcHm_v2.0_Chr6g0267861	1.42366	8.13669e-09
RcHm_v2.0_Chr2g0102821	1.42265	0.0471078
RcHm_v2.0_Chr3g0482331	1.42186	6.09378e-06
RcHm_v2.0_Chr2g0110071	1.42135	3.53741e-08
RcHm_v2.0_Chr2g0086531	1.4189	3.85362e-07
RcHm_v2.0_Chr3g0485561	1.41844	1.30547e-08
RcHm_v2.0_Chr7g0212791	1.41734	1.61584e-07
RcHm_v2.0_Chr7g0210511	1.41671	0.000352748
RcHm_v2.0_CPg0501771	1.41657	0.0383157
RcHm_v2.0_Chr7g0240971	1.41413	0.00037825
RcHm_v2.0_Chr2g0107591	1.41259	8.2547e-07
RcHm_v2.0_Chr7g0185411	1.41008	5.62637e-06
RcHm_v2.0_Chr7g0210641	1.40428	0.000316787
RcHm_v2.0_Chr6g0282861	1.40327	8.2619e-07
RcHm_v2.0_Chr2g0116631	1.40222	7.13075e-06
RcHm_v2.0_Chr6g0248481	1.39905	2.43886e-05
RcHm_v2.0_Chr2g0165151	1.3985	1.63446e-06
RcHm_v2.0_Chr3g0497161	1.39835	0.0472037
RcHm_v2.0_Chr3g0465751	1.39617	0.00513902
RcHm_v2.0_Chr4g0445551	1.39577	4.58648e-07
RcHm_v2.0_Chr5g0010061	1.39424	2.31727e-10
RcHm_v2.0_Chr7g0228881	1.388	0.0300158
RcHm_v2.0_Chr7g0180581	1.38185	8.58938e-05
RcHm_v2.0_Chr4g0444191	1.38149	0.000340416
RcHm_v2.0_Chr4g0430241	1.3793	5.39169e-10
RcHm_v2.0_Chr7g0210661	1.378	0.00383314
RcHm_v2.0_Chr7g0232991	1.37737	7.80693e-06
RcHm_v2.0_Chr7g0230871	1.3772	5.39484e-06
RcHm_v2.0_Chr1g0372981	1.37612	0.0201233
RcHm_v2.0_Chr1g0346041	1.37595	0.00270955
RcHm_v2.0_Chr5g0028381	1.37025	4.42106e-09
RcHm_v2.0_Chr2g0158351	1.3692	0.000446347
RcHm_v2.0_Chr2g0160451	1.36837	1.4724e-08
RcHm_v2.0_Chr6g0307891	1.36543	1.65424e-08
RcHm_v2.0_Chr3g0480991	1.35956	0.00014667
RcHm_v2.0_Chr4g0385421	1.35838	0.0311109
RcHm_v2.0_Chr5g0032401	1.35766	1.96336e-05
RcHm_v2.0_Chr7g0187951	1.35656	1.61332e-07
RcHm_v2.0_Chr3g0458781	1.35338	0.000291136
RcHm_v2.0_Chr2g0138231	1.35072	0.010875
RcHm_v2.0_Chr2g0142101	1.35044	0.0472505
RcHm_v2.0_Chr2g0099771	1.3502	9.34753e-06
RcHm_v2.0_Chr7g0200381	1.35008	0.0487274
RcHm_v2.0_Chr2g0089611	1.34745	0.00697154
RcHm_v2.0_Chr1g0377291	1.34742	0.000132211
RcHm_v2.0_Chr4g0426061	1.34236	3.19203e-05
RcHm_v2.0_Chr7g0181511	1.34049	1.41537e-05
RcHm_v2.0_Chr5g0027571	1.34042	1.8758e-07
RcHm_v2.0_Chr2g0094741	1.33638	5.50114e-09
RcHm_v2.0_Chr2g0089161	1.33449	0.000603388
RcHm_v2.0_Chr2g0154801	1.33432	0.00142007
RcHm_v2.0_Chr5g0063331	1.3328	0.0322086
RcHm_v2.0_Chr3g0465031	1.32795	1.03267e-05
RcHm_v2.0_Chr2g0092891	1.3272	0.000297431
RcHm_v2.0_Chr5g0003361	1.32564	0.00504749
RcHm_v2.0_Chr1g0367391	1.32455	0.000260983
RcHm_v2.0_Chr6g0308191	1.32376	1.29574e-05
RcHm_v2.0_MTg0499101	1.32042	2.04896e-06
RcHm_v2.0_Chr6g0286551	1.32	0.000707063
RcHm_v2.0_Chr7g0202061	1.31932	8.64767e-10
RcHm_v2.0_Chr5g0083861	1.3178	1.36961e-08
RcHm_v2.0_Chr7g0209821	1.31672	3.29606e-11
RcHm_v2.0_Chr6g0277361	1.31418	3.10361e-08
RcHm_v2.0_Chr0c32g0501591	1.31376	0.00103347
RcHm_v2.0_Chr5g0073591	1.30985	0.0236971
RcHm_v2.0_Chr5g0015361	1.30961	2.57059e-09
RcHm_v2.0_Chr5g0017221	1.30613	0.0080381
RcHm_v2.0_Chr1g0360621	1.30527	1.72367e-08
RcHm_v2.0_Chr2g0098601	1.30333	0.000396985
RcHm_v2.0_Chr5g0042631	1.30317	0.000577375
RcHm_v2.0_Chr2g0162911	1.30184	0.00422368
RcHm_v2.0_Chr1g0325221	1.30111	3.79032e-07
RcHm_v2.0_Chr5g0021331	1.29921	0.0228882
RcHm_v2.0_Chr4g0397561	1.29707	0.0485093
RcHm_v2.0_Chr6g0275741	1.29648	0.00275721
RcHm_v2.0_Chr6g0297231	1.29592	5.61489e-05
RcHm_v2.0_Chr5g0075461	1.29533	0.0430214
RcHm_v2.0_Chr7g0182461	1.29532	0.00344192
RcHm_v2.0_Chr3g0464601	1.29491	0.0309579
RcHm_v2.0_Chr4g0416171	1.29278	2.22406e-06
RcHm_v2.0_CPg0502111	1.29252	0.000271339
RcHm_v2.0_Chr1g0365771	1.29193	8.24667e-08
RcHm_v2.0_Chr2g0111971	1.29059	0.00276017
RcHm_v2.0_Chr4g0436911	1.29	0.0458017
RcHm_v2.0_Chr1g0314231	1.28799	0.00350788
RcHm_v2.0_Chr3g0473041	1.28595	0.00248344
RcHm_v2.0_Chr1g0379591	1.28569	0.00109242
RcHm_v2.0_Chr2g0166541	1.28485	1.41006e-05
RcHm_v2.0_Chr0c20g0500261	1.28434	1.0218e-05
RcHm_v2.0_Chr5g0013251	1.28263	2.03516e-07
RcHm_v2.0_Chr2g0086971	1.27187	6.70926e-05
RcHm_v2.0_Chr1g0340711	1.27147	1.36778e-07
RcHm_v2.0_Chr2g0168381	1.27059	5.40622e-06
RcHm_v2.0_Chr1g0371581	1.26955	0.0160884
RcHm_v2.0_Chr4g0439481	1.2692	1.37213e-07
RcHm_v2.0_Chr5g0046611	1.26807	0.0334201
RcHm_v2.0_Chr4g0435821	1.26405	0.000206252
RcHm_v2.0_Chr2g0170651	1.26312	0.0153986
RcHm_v2.0_Chr7g0186601	1.26294	0.0344676
RcHm_v2.0_Chr4g0406441	1.26121	9.28841e-07
RcHm_v2.0_Chr7g0216351	1.26008	1.22066e-05
RcHm_v2.0_Chr2g0090251	1.25983	7.4098e-05
RcHm_v2.0_Chr6g0306071	1.25896	1.10109e-07
RcHm_v2.0_Chr2g0111831	1.2588	0.0264849
RcHm_v2.0_Chr2g0089501	1.25801	7.8578e-06
RcHm_v2.0_CPg0501971	1.25718	3.965e-06
RcHm_v2.0_Chr7g0196921	1.25427	8.12517e-05
RcHm_v2.0_Chr4g0421451	1.25348	6.29394e-05
RcHm_v2.0_Chr7g0182231	1.24753	0.00398627
RcHm_v2.0_Chr3g0497641	1.24669	6.53303e-05
RcHm_v2.0_Chr7g0183201	1.24652	7.34442e-09
RcHm_v2.0_Chr2g0087161	1.24614	9.3057e-08
RcHm_v2.0_Chr1g0318331	1.24503	9.70794e-08
RcHm_v2.0_Chr6g0266501	1.24484	0.0393126
RcHm_v2.0_Chr3g0457611	1.24242	1.69466e-10
RcHm_v2.0_Chr4g0439541	1.24206	6.77083e-06
RcHm_v2.0_Chr3g0468101	1.24198	0.00144649
RcHm_v2.0_Chr1g0340151	1.2409	2.07932e-05
RcHm_v2.0_Chr4g0431911	1.24034	8.78656e-08
RcHm_v2.0_Chr5g0007781	1.23693	0.000615854
RcHm_v2.0_Chr6g0277921	1.23423	0.00787948
RcHm_v2.0_Chr7g0218261	1.23245	7.83959e-07
RcHm_v2.0_Chr7g0201091	1.23184	0.000665714
RcHm_v2.0_Chr2g0163981	1.23165	0.00128013
RcHm_v2.0_Chr4g0436931	1.23115	0.0269329
RcHm_v2.0_Chr4g0391181	1.23084	0.0264267
RcHm_v2.0_Chr7g0189421	1.22991	6.18361e-08
RcHm_v2.0_Chr5g0049271	1.22948	0.000204842
RcHm_v2.0_Chr2g0171371	1.2286	0.000108174
RcHm_v2.0_Chr6g0277481	1.22757	2.87143e-09
RcHm_v2.0_Chr3g0459361	1.22719	2.96015e-10
RcHm_v2.0_Chr7g0202121	1.22477	6.98963e-07
RcHm_v2.0_Chr7g0210501	1.22235	0.00261659
RcHm_v2.0_Chr7g0226291	1.22083	3.47024e-09
RcHm_v2.0_Chr7g0180591	1.2207	2.68493e-06
RcHm_v2.0_Chr2g0140801	1.21496	0.00927694
RcHm_v2.0_Chr6g0311451	1.21462	3.57161e-09
RcHm_v2.0_Chr7g0188541	1.21432	1.15952e-09
RcHm_v2.0_Chr2g0113831	1.21414	0.00194105
RcHm_v2.0_Chr7g0242111	1.21141	0.00842718
RcHm_v2.0_Chr7g0235951	1.21032	1.45517e-05
RcHm_v2.0_Chr4g0437971	1.21011	1.14825e-06
RcHm_v2.0_Chr2g0144861	1.20878	0.00215663
RcHm_v2.0_Chr7g0179601	1.20796	6.52585e-05
RcHm_v2.0_Chr7g0238601	1.20628	0.0106637
RcHm_v2.0_Chr1g0340941	1.20584	0.00531655
RcHm_v2.0_Chr3g0468261	1.20541	3.25027e-07
RcHm_v2.0_Chr1g0350141	1.20401	0.00065918
RcHm_v2.0_Chr2g0116161	1.20308	4.15736e-06
RcHm_v2.0_Chr5g0014101	1.20192	0.000845554
RcHm_v2.0_Chr2g0119391	1.19923	0.000495298
RcHm_v2.0_Chr7g0186801	1.19839	3.26679e-09
RcHm_v2.0_Chr1g0369391	1.198	0.00904879
RcHm_v2.0_Chr6g0289581	1.19483	0.00743971
RcHm_v2.0_Chr1g0327631	1.19413	2.49848e-09
RcHm_v2.0_Chr2g0107071	1.1936	0.00199996
RcHm_v2.0_Chr5g0052051	1.19217	8.68039e-08
RcHm_v2.0_Chr6g0264851	1.19195	0.00530892
RcHm_v2.0_Chr2g0095461	1.19116	8.33503e-07
RcHm_v2.0_Chr7g0188991	1.19082	1.81141e-08
RcHm_v2.0_Chr1g0327901	1.18914	6.01716e-06
RcHm_v2.0_Chr2g0142901	1.18791	0.000331302
RcHm_v2.0_Chr2g0105701	1.18665	6.91262e-06
RcHm_v2.0_Chr1g0329921	1.18661	0.00829458
RcHm_v2.0_Chr3g0471301	1.18652	0.00590311
RcHm_v2.0_Chr2g0166971	1.1863	1.17383e-08
RcHm_v2.0_Chr6g0282761	1.18526	9.18542e-05
RcHm_v2.0_Chr7g0242391	1.18526	6.38775e-09
RcHm_v2.0_Chr1g0323191	1.1846	0.00397091
RcHm_v2.0_Chr7g0181611	1.18407	6.35761e-06
RcHm_v2.0_Chr4g0425461	1.18026	0.000307701
RcHm_v2.0_Chr7g0220191	1.17987	0.0214691
RcHm_v2.0_Chr6g0312231	1.17867	6.1786e-05
RcHm_v2.0_Chr4g0403651	1.17837	0.000153296
RcHm_v2.0_Chr2g0088141	1.17641	3.44009e-11
RcHm_v2.0_Chr3g0455321	1.1761	2.46555e-05
RcHm_v2.0_Chr6g0295831	1.17537	1.49279e-08
RcHm_v2.0_Chr1g0321761	1.1741	2.11407e-06
RcHm_v2.0_Chr5g0074341	1.17005	4.2586e-05
RcHm_v2.0_Chr4g0424331	1.16966	3.03246e-05
RcHm_v2.0_Chr3g0495651	1.16659	5.63269e-06
RcHm_v2.0_Chr7g0233071	1.16644	2.86505e-06
RcHm_v2.0_Chr3g0473581	1.16581	0.0123387
RcHm_v2.0_Chr4g0440171	1.16432	0.00290367
RcHm_v2.0_Chr3g0468451	1.16394	3.97239e-06
RcHm_v2.0_Chr5g0026661	1.16336	0.000157346
RcHm_v2.0_Chr1g0363641	1.16299	1.48998e-07
RcHm_v2.0_Chr2g0085771	1.16286	6.94753e-08
RcHm_v2.0_Chr4g0423771	1.16236	0.00745887
RcHm_v2.0_Chr7g0179471	1.16127	0.00022894
RcHm_v2.0_Chr7g0197451	1.15956	5.09055e-06
RcHm_v2.0_Chr7g0194141	1.1583	4.7067e-09
RcHm_v2.0_Chr4g0441811	1.15744	9.43112e-06
RcHm_v2.0_Chr7g0180191	1.15167	0.0151631
RcHm_v2.0_Chr6g0287941	1.15084	3.81199e-08
RcHm_v2.0_CPg0502401	1.15075	0.0307124
RcHm_v2.0_Chr7g0235101	1.14917	0.000269542
RcHm_v2.0_Chr7g0228151	1.14745	0.00017839
RcHm_v2.0_Chr6g0263921	1.14629	0.00755154
RcHm_v2.0_Chr6g0272941	1.14561	7.87774e-07
RcHm_v2.0_Chr7g0210531	1.1447	0.00268186
RcHm_v2.0_Chr1g0340951	1.14405	5.80369e-06
RcHm_v2.0_Chr5g0007181	1.14078	0.0124642
RcHm_v2.0_Chr2g0120891	1.14066	1.8595e-08
RcHm_v2.0_Chr1g0314321	1.13711	7.91916e-08
RcHm_v2.0_Chr6g0295881	1.13614	3.18501e-05
RcHm_v2.0_Chr1g0350791	1.13505	0.0326208
RcHm_v2.0_Chr6g0303721	1.13206	8.40204e-08
RcHm_v2.0_Chr5g0006041	1.13177	0.000147318
RcHm_v2.0_Chr5g0011651	1.1279	0.00595394
RcHm_v2.0_Chr6g0275641	1.12781	4.53969e-05
RcHm_v2.0_Chr2g0103251	1.1269	1.1493e-07
RcHm_v2.0_Chr6g0295721	1.1266	0.000306659
RcHm_v2.0_Chr2g0164801	1.12609	9.92764e-06
RcHm_v2.0_Chr4g0398691	1.12552	2.14112e-06
RcHm_v2.0_Chr6g0292981	1.12499	1.89075e-06
RcHm_v2.0_Chr3g0454751	1.12231	1.08364e-06
RcHm_v2.0_Chr7g0224761	1.12156	6.09339e-06
RcHm_v2.0_Chr7g0187351	1.12094	0.000360885
RcHm_v2.0_Chr6g0245931	1.11834	0.00012893
RcHm_v2.0_Chr2g0176531	1.11797	2.11323e-05
RcHm_v2.0_Chr5g0058151	1.11776	5.12352e-06
RcHm_v2.0_Chr1g0383771	1.11771	6.41247e-10
RcHm_v2.0_Chr1g0378471	1.11753	6.56508e-07
RcHm_v2.0_Chr2g0176741	1.11743	5.88726e-07
RcHm_v2.0_Chr3g0468011	1.11635	2.08647e-05
RcHm_v2.0_Chr2g0084451	1.11554	1.80743e-07
RcHm_v2.0_Chr6g0291491	1.11468	0.0140068
RcHm_v2.0_Chr7g0210801	1.11386	0.00498491
RcHm_v2.0_Chr5g0002761	1.11264	2.10749e-05
RcHm_v2.0_Chr6g0262291	1.11262	5.50333e-05
RcHm_v2.0_CPg0502121	1.11252	0.00347461
RcHm_v2.0_Chr5g0075181	1.1115	0.0415954
RcHm_v2.0_Chr3g0485891	1.11101	0.020361
RcHm_v2.0_Chr4g0412681	1.1109	0.0155818
RcHm_v2.0_Chr2g0124651	1.10828	0.00186042
RcHm_v2.0_Chr3g0448941	1.10704	0.000116513
RcHm_v2.0_Chr5g0063511	1.10605	0.000695324
RcHm_v2.0_Chr7g0221031	1.10577	2.33774e-07
RcHm_v2.0_Chr6g0309391	1.10433	0.0254791
RcHm_v2.0_Chr4g0428031	1.10376	5.70554e-07
RcHm_v2.0_Chr5g0003731	1.10357	0.000201656
RcHm_v2.0_Chr5g0024931	1.10351	0.0221827
RcHm_v2.0_Chr5g0033461	1.10309	6.24938e-05
RcHm_v2.0_Chr3g0457711	1.10299	1.28868e-05
RcHm_v2.0_CPg0501901	1.10217	0.00266227
RcHm_v2.0_Chr5g0021971	1.10173	5.09714e-06
RcHm_v2.0_Chr7g0192181	1.10101	0.0151294
RcHm_v2.0_Chr3g0447961	1.1007	0.000180975
RcHm_v2.0_Chr6g0248001	1.09994	1.55652e-08
RcHm_v2.0_Chr5g0028851	1.09978	2.25272e-06
RcHm_v2.0_Chr6g0268541	1.09825	9.10267e-05
RcHm_v2.0_Chr1g0330101	1.09588	3.08086e-06
RcHm_v2.0_Chr1g0349271	1.09247	0.00187295
RcHm_v2.0_Chr6g0280111	1.09232	8.11328e-07
RcHm_v2.0_Chr7g0238361	1.09157	9.85558e-06
RcHm_v2.0_Chr6g0269551	1.09124	0.0177845
RcHm_v2.0_Chr7g0187341	1.09019	5.2664e-06
RcHm_v2.0_Chr5g0074741	1.09001	0.00051525
RcHm_v2.0_Chr1g0377161	1.08999	0.00199033
RcHm_v2.0_Chr6g0248441	1.08828	0.000496306
RcHm_v2.0_Chr5g0024901	1.08767	0.00212392
RcHm_v2.0_Chr3g0484181	1.08339	0.0121576
RcHm_v2.0_Chr5g0054681	1.0833	0.003162
RcHm_v2.0_Chr1g0328821	1.08298	0.000578787
RcHm_v2.0_Chr3g0463241	1.08292	2.68977e-07
RcHm_v2.0_Chr6g0301461	1.0815	6.53557e-07
RcHm_v2.0_Chr2g0153001	1.08125	3.4149e-05
RcHm_v2.0_Chr6g0258291	1.08118	0.0282479
RcHm_v2.0_Chr2g0137641	1.08046	0.0111649
RcHm_v2.0_Chr1g0384631	1.08001	0.000563686
RcHm_v2.0_Chr7g0179071	1.0787	6.76921e-05
RcHm_v2.0_Chr5g0002951	1.07731	0.0415591
RcHm_v2.0_Chr3g0460491	1.07654	2.20288e-07
RcHm_v2.0_Chr7g0187661	1.0761	0.00755499
RcHm_v2.0_Chr3g0497661	1.07534	0.000317517
RcHm_v2.0_CPg0502001	1.07491	0.00649677
RcHm_v2.0_Chr6g0312831	1.07442	1.06059e-06
RcHm_v2.0_Chr3g0487591	1.07437	2.34781e-09
RcHm_v2.0_Chr4g0428131	1.0736	3.31096e-07
RcHm_v2.0_Chr2g0161171	1.0732	0.0443693
RcHm_v2.0_Chr3g0495761	1.073	2.47473e-08
RcHm_v2.0_Chr6g0294611	1.0727	6.18292e-08
RcHm_v2.0_Chr5g0003371	1.07225	0.00976285
RcHm_v2.0_Chr3g0461381	1.07202	3.58611e-05
RcHm_v2.0_Chr5g0008741	1.07161	1.04334e-05
RcHm_v2.0_Chr4g0444531	1.06854	8.80479e-06
RcHm_v2.0_Chr5g0047871	1.06817	0.0184652
RcHm_v2.0_Chr7g0205101	1.06717	2.0225e-05
RcHm_v2.0_Chr6g0291041	1.06584	1.92517e-07
RcHm_v2.0_Chr1g0317921	1.06488	3.52804e-08
RcHm_v2.0_Chr4g0429951	1.06456	0.00108776
RcHm_v2.0_Chr5g0037061	1.06402	7.22133e-07
RcHm_v2.0_Chr5g0077851	1.06276	2.5878e-05
RcHm_v2.0_Chr5g0012901	1.06209	1.82071e-06
RcHm_v2.0_Chr6g0272581	1.06159	0.00474009
RcHm_v2.0_Chr7g0242491	1.06139	1.35021e-06
RcHm_v2.0_Chr7g0233371	1.06077	0.00168021
RcHm_v2.0_Chr2g0148341	1.06033	0.000887729
RcHm_v2.0_Chr1g0316461	1.05985	0.00105535
RcHm_v2.0_Chr7g0218061	1.05937	9.52193e-05
RcHm_v2.0_Chr2g0149381	1.05894	0.000137463
RcHm_v2.0_Chr7g0218641	1.05755	1.01108e-05
RcHm_v2.0_Chr1g0360571	1.05498	1.43334e-06
RcHm_v2.0_Chr4g0446671	1.05435	6.45283e-07
RcHm_v2.0_Chr2g0098891	1.05158	0.000101071
RcHm_v2.0_Chr3g0466321	1.05085	0.037987
RcHm_v2.0_Chr3g0494351	1.05056	0.00388021
RcHm_v2.0_Chr5g0074661	1.05052	1.79593e-07
RcHm_v2.0_Chr1g0383191	1.04732	0.00382517
RcHm_v2.0_Chr2g0155141	1.04709	1.18888e-07
RcHm_v2.0_Chr2g0124531	1.04668	0.0385571
RcHm_v2.0_Chr2g0175441	1.04638	7.63994e-09
RcHm_v2.0_Chr7g0190891	1.04616	5.51776e-07
RcHm_v2.0_Chr5g0019221	1.04565	4.88812e-07
RcHm_v2.0_Chr7g0189171	1.04522	6.24294e-05
RcHm_v2.0_Chr7g0192491	1.04401	0.000125303
RcHm_v2.0_Chr4g0416571	1.04352	6.76438e-07
RcHm_v2.0_Chr6g0248701	1.04325	0.0312268
RcHm_v2.0_Chr2g0165831	1.04295	0.00155047
RcHm_v2.0_Chr4g0426531	1.04243	0.00433699
RcHm_v2.0_Chr4g0413671	1.04138	0.0133532
RcHm_v2.0_Chr2g0089561	1.04136	0.000144915
RcHm_v2.0_Chr1g0325961	1.04124	0.00587671
RcHm_v2.0_Chr5g0038151	1.04085	1.63571e-08
RcHm_v2.0_Chr2g0094341	1.03912	2.91869e-07
RcHm_v2.0_Chr5g0044531	1.03861	2.39883e-05
RcHm_v2.0_Chr4g0395601	1.03855	0.0187279
RcHm_v2.0_Chr6g0296781	1.03775	3.36028e-05
RcHm_v2.0_Chr5g0002961	1.03766	5.90029e-06
RcHm_v2.0_Chr1g0336151	1.03721	0.0120347
RcHm_v2.0_Chr6g0269211	1.03684	1.03643e-06
RcHm_v2.0_Chr5g0003321	1.03659	0.000359437
RcHm_v2.0_Chr3g0495741	1.03595	4.56532e-05
RcHm_v2.0_Chr5g0024541	1.0356	3.12542e-06
RcHm_v2.0_Chr2g0148351	1.03347	0.000753521
RcHm_v2.0_Chr4g0413231	1.03313	0.0109003
RcHm_v2.0_Chr2g0163121	1.03248	4.47257e-06
RcHm_v2.0_Chr3g0491141	1.03209	2.13548e-05
RcHm_v2.0_Chr4g0433081	1.03141	0.0361952
RcHm_v2.0_Chr2g0086841	1.02995	0.000464592
RcHm_v2.0_Chr2g0112791	1.02979	0.000194378
RcHm_v2.0_Chr1g0380521	1.02879	6.07774e-05
RcHm_v2.0_Chr7g0210491	1.02773	0.0352617
RcHm_v2.0_Chr2g0132981	1.0274	7.63338e-05
RcHm_v2.0_Chr1g0317121	1.0272	0.000385027
RcHm_v2.0_Chr3g0494481	1.02709	1.84425e-05
RcHm_v2.0_Chr3g0451421	1.02685	1.35569e-05
RcHm_v2.0_Chr1g0357301	1.02652	5.01856e-08
RcHm_v2.0_Chr1g0331611	1.0262	1.95697e-07
RcHm_v2.0_Chr4g0406301	1.02571	4.86923e-07
RcHm_v2.0_Chr7g0208791	1.0257	0.00122475
RcHm_v2.0_Chr1g0357381	1.0251	0.0232549
RcHm_v2.0_Chr5g0074761	1.02433	0.0132988
RcHm_v2.0_Chr3g0460081	1.02427	0.00910091
RcHm_v2.0_Chr3g0462741	1.02423	0.00121988
RcHm_v2.0_Chr2g0116401	1.02404	0.00103099
RcHm_v2.0_Chr3g0480311	1.0232	4.63698e-08
RcHm_v2.0_Chr6g0267981	1.02236	5.19853e-06
RcHm_v2.0_Chr7g0192001	1.02137	7.18563e-05
RcHm_v2.0_Chr5g0063921	1.02052	1.08034e-07
RcHm_v2.0_Chr6g0305021	1.02036	0.00031102
RcHm_v2.0_Chr5g0068721	1.01953	3.56698e-06
RcHm_v2.0_Chr5g0056341	1.01797	0.0075173
RcHm_v2.0_Chr5g0077311	1.01784	0.0200737
RcHm_v2.0_Chr1g0320991	1.01768	0.0391165
RcHm_v2.0_Chr6g0266981	1.01688	0.000139091
RcHm_v2.0_Chr1g0371761	1.01574	2.65462e-07
RcHm_v2.0_Chr6g0262391	1.01517	1.1008e-05
RcHm_v2.0_Chr4g0385011	1.01446	0.00482509
RcHm_v2.0_Chr1g0380511	1.01213	4.29608e-06
RcHm_v2.0_Chr2g0159551	1.01156	3.9926e-07
RcHm_v2.0_Chr2g0124461	1.00986	0.00895429
RcHm_v2.0_Chr5g0066321	1.00955	5.28876e-06
RcHm_v2.0_Chr1g0360781	1.0092	8.30306e-05
RcHm_v2.0_Chr1g0381981	1.0086	3.14347e-06
RcHm_v2.0_Chr3g0494361	1.00773	1.27849e-05
RcHm_v2.0_Chr4g0421151	1.00749	9.64255e-05
RcHm_v2.0_Chr2g0125721	1.00634	0.0114354
RcHm_v2.0_Chr7g0179951	1.00619	2.97745e-05
RcHm_v2.0_Chr2g0130851	1.00577	0.000236202
RcHm_v2.0_Chr7g0188761	1.00491	6.47761e-06
RcHm_v2.0_Chr6g0295121	1.00222	0.000344293
RcHm_v2.0_Chr2g0145111	1.00132	8.48834e-06
RcHm_v2.0_Chr6g0303411	1.00044	0.00747938
RcHm_v2.0_Chr6g0252541	1.00017	2.39807e-05

## Sheet: Table S7
Supplementary Table S7. Down-regulated DEGs in the RhMYB17-silenced transcriptome.
Gene ID	log2(fold-change)	p-value
RcHm_v2.0_Chr2g0106371	-5.24047	0.00141501
RcHm_v2.0_Chr1g0377731	-4.8862	0.00140911
RcHm_v2.0_Chr1g0336781	-4.85166	0.0154557
RcHm_v2.0_Chr2g0109441	-4.83907	0.00864671
RcHm_v2.0_Chr2g0111941	-4.76324	0.00962232
RcHm_v2.0_Chr4g0385951	-4.74902	0.0114567
RcHm_v2.0_Chr7g0234031	-4.72421	0.00976702
RcHm_v2.0_Chr6g0298151	-4.60566	0.0260302
RcHm_v2.0_Chr4g0432351	-4.60437	0.016597
RcHm_v2.0_Chr2g0123011	-4.58884	0.0138582
RcHm_v2.0_Chr6g0308241	-4.58884	0.0138582
RcHm_v2.0_Chr6g0294151	-4.57446	0.0179417
RcHm_v2.0_Chr2g0165961	-4.54959	0.0287892
RcHm_v2.0_Chr6g0291181	-4.53551	0.00932317
RcHm_v2.0_Chr7g0181271	-4.49869	0.0173786
RcHm_v2.0_Chr6g0250651	-4.46753	0.0049584
RcHm_v2.0_Chr2g0131391	-4.46251	0.0214549
RcHm_v2.0_Chr7g0203581	-4.4474	0.0453706
RcHm_v2.0_Chr6g0297221	-4.4465	0.0409627
RcHm_v2.0_Chr2g0152271	-4.44551	0.0387056
RcHm_v2.0_Chr6g0267501	-4.38303	0.0417892
RcHm_v2.0_Chr5g0014381	-4.36726	0.0141807
RcHm_v2.0_Chr2g0089061	-4.33975	0.00672326
RcHm_v2.0_Chr2g0106401	-4.3263	0.0463491
RcHm_v2.0_Chr2g0165991	-4.28846	0.00866503
RcHm_v2.0_Chr4g0430101	-4.26504	0.0328902
RcHm_v2.0_Chr7g0230201	-4.26065	0.008896
RcHm_v2.0_Chr2g0126861	-4.24383	0.0219435
RcHm_v2.0_Chr5g0012381	-4.23258	0.0424246
RcHm_v2.0_Chr1g0374121	-4.22501	0.0386009
RcHm_v2.0_Chr3g0487131	-4.12411	0.0489981
RcHm_v2.0_Chr4g0398881	-4.10948	0.0467339
RcHm_v2.0_Chr5g0069631	-3.9657	0.0208637
RcHm_v2.0_Chr4g0436651	-3.80604	0.0288575
RcHm_v2.0_Chr2g0160321	-3.77009	0.0495271
RcHm_v2.0_Chr2g0102221	-3.75442	4.98799e-08
RcHm_v2.0_Chr6g0293021	-3.75246	0.0149327
RcHm_v2.0_Chr7g0204571	-3.73242	0.0352346
RcHm_v2.0_Chr4g0418041	-3.69489	0.043516
RcHm_v2.0_Chr1g0369331	-3.6063	0.0477504
RcHm_v2.0_Chr2g0173271	-3.59279	2.30549e-05
RcHm_v2.0_Chr3g0475981	-3.53555	0.0491436
RcHm_v2.0_Chr5g0043901	-3.41614	0.0300768
RcHm_v2.0_Chr6g0307311	-3.3818	0.00158152
RcHm_v2.0_Chr6g0307251	-3.35823	0.00163869
RcHm_v2.0_Chr2g0163631	-3.31496	0.0378931
RcHm_v2.0_Chr4g0413431	-3.30408	0.0315031
RcHm_v2.0_Chr4g0389881	-3.2989	0.000124883
RcHm_v2.0_Chr6g0307501	-3.27949	0.000574339
RcHm_v2.0_Chr3g0473501	-3.27851	0.0409068
RcHm_v2.0_Chr6g0307671	-3.27848	0.000325883
RcHm_v2.0_Chr1g0360761	-3.24444	0.0418605
RcHm_v2.0_Chr4g0443971	-3.16072	0.0428455
RcHm_v2.0_Chr3g0467581	-3.16002	0.0417678
RcHm_v2.0_Chr1g0373971	-3.15861	0.0414022
RcHm_v2.0_Chr2g0174371	-3.12487	0.0491627
RcHm_v2.0_Chr5g0010591	-3.0879	0.0431935
RcHm_v2.0_Chr3g0460241	-3.07415	0.0185027
RcHm_v2.0_Chr5g0004801	-3.07009	0.0116293
RcHm_v2.0_Chr5g0074521	-3.06554	0.0183935
RcHm_v2.0_Chr6g0307331	-3.02181	0.000681184
RcHm_v2.0_Chr3g0482861	-3.00377	0.00408418
RcHm_v2.0_Chr2g0108601	-2.9953	0.0204553
RcHm_v2.0_Chr3g0462091	-2.94825	0.0339413
RcHm_v2.0_Chr4g0389851	-2.93427	0.000710077
RcHm_v2.0_Chr2g0132631	-2.91389	0.0325295
RcHm_v2.0_Chr5g0047461	-2.86301	0.00638395
RcHm_v2.0_Chr3g0454321	-2.74943	0.0399431
RcHm_v2.0_Chr5g0056571	-2.74525	0.0442468
RcHm_v2.0_Chr2g0162251	-2.72254	0.0157056
RcHm_v2.0_Chr3g0462961	-2.7125	0.0387647
RcHm_v2.0_Chr5g0037111	-2.69334	0.0220729
RcHm_v2.0_Chr7g0198311	-2.62101	0.0280187
RcHm_v2.0_Chr4g0389861	-2.57386	3.95243e-05
RcHm_v2.0_Chr2g0148981	-2.56743	1.81554e-05
RcHm_v2.0_Chr2g0160341	-2.56649	0.0102737
RcHm_v2.0_Chr5g0028671	-2.54576	0.00830318
RcHm_v2.0_Chr5g0027901	-2.51487	3.0053e-13
RcHm_v2.0_Chr2g0092201	-2.5117	0.0424399
RcHm_v2.0_Chr2g0160831	-2.4908	0.0435719
RcHm_v2.0_Chr1g0318121	-2.48793	0.0474855
RcHm_v2.0_Chr2g0096201	-2.43442	0.0185399
RcHm_v2.0_Chr2g0111491	-2.42725	0.047632
RcHm_v2.0_Chr5g0010501	-2.42173	0.032169
RcHm_v2.0_Chr1g0318141	-2.42152	0.00825611
RcHm_v2.0_Chr4g0404751	-2.41972	0.000366211
RcHm_v2.0_Chr4g0422731	-2.41508	1.74688e-09
RcHm_v2.0_Chr2g0154891	-2.38409	0.00501947
RcHm_v2.0_Chr6g0257491	-2.34143	0.0333796
RcHm_v2.0_Chr2g0155451	-2.33328	0.000179763
RcHm_v2.0_Chr3g0458961	-2.32174	0.0355479
RcHm_v2.0_Chr2g0141591	-2.31049	0.0243332
RcHm_v2.0_Chr2g0154881	-2.3056	0.0447741
RcHm_v2.0_Chr6g0292771	-2.24755	0.0167388
RcHm_v2.0_Chr7g0207571	-2.2345	0.0275943
RcHm_v2.0_Chr1g0336971	-2.23422	0.000668909
RcHm_v2.0_Chr2g0095581	-2.22578	0.00362091
RcHm_v2.0_Chr3g0487081	-2.18754	0.0438759
RcHm_v2.0_Chr6g0273201	-2.18478	6.77142e-06
RcHm_v2.0_Chr4g0418201	-2.18096	0.041592
RcHm_v2.0_Chr5g0025031	-2.17097	0.0344594
RcHm_v2.0_Chr4g0389771	-2.154	0.0028879
RcHm_v2.0_Chr2g0116271	-2.14522	0.0174522
RcHm_v2.0_Chr2g0095261	-2.13909	0.00141471
RcHm_v2.0_Chr4g0389751	-2.13653	0.0025247
RcHm_v2.0_Chr3g0460371	-2.10019	0.0310504
RcHm_v2.0_Chr7g0198341	-2.0825	0.00223955
RcHm_v2.0_Chr5g0014681	-2.07333	0.0278701
RcHm_v2.0_Chr1g0328781	-2.05045	0.046327
RcHm_v2.0_Chr4g0396001	-2.02685	0.0463837
RcHm_v2.0_Chr5g0025331	-2.01585	0.00622461
RcHm_v2.0_Chr7g0203971	-2.00293	0.0375022
RcHm_v2.0_Chr4g0390701	-1.99036	0.0280829
RcHm_v2.0_Chr4g0430711	-1.98763	0.0188961
RcHm_v2.0_Chr1g0320341	-1.98672	0.046619
RcHm_v2.0_Chr5g0066111	-1.97226	0.0247686
RcHm_v2.0_Chr2g0160101	-1.96885	0.0429638
RcHm_v2.0_Chr7g0239991	-1.9621	0.01298
RcHm_v2.0_Chr2g0132701	-1.93708	0.0428959
RcHm_v2.0_Chr3g0456371	-1.93089	0.0418742
RcHm_v2.0_Chr1g0353961	-1.93049	0.0142649
RcHm_v2.0_Chr5g0001771	-1.90995	0.0198591
RcHm_v2.0_Chr3g0485421	-1.8941	0.0109117
RcHm_v2.0_Chr4g0428381	-1.89401	4.37016e-08
RcHm_v2.0_Chr4g0428711	-1.889	0.0466685
RcHm_v2.0_Chr6g0292731	-1.87936	0.0363701
RcHm_v2.0_Chr5g0065021	-1.87787	0.0239645
RcHm_v2.0_Chr7g0233121	-1.87783	0.00604516
RcHm_v2.0_Chr1g0381131	-1.87653	6.89881e-05
RcHm_v2.0_Chr4g0446111	-1.87445	0.00871542
RcHm_v2.0_Chr2g0174781	-1.87202	0.00537829
RcHm_v2.0_Chr5g0070571	-1.86359	0.0358109
RcHm_v2.0_Chr5g0035461	-1.85849	0.0473137
RcHm_v2.0_Chr2g0091941	-1.84049	0.0172905
RcHm_v2.0_Chr6g0311851	-1.83692	9.95592e-05
RcHm_v2.0_Chr5g0049171	-1.83406	0.0173272
RcHm_v2.0_Chr2g0111951	-1.8339	0.00268774
RcHm_v2.0_Chr4g0396831	-1.81477	0.023137
RcHm_v2.0_Chr6g0261071	-1.80491	0.0088436
RcHm_v2.0_Chr2g0109821	-1.79785	0.00862012
RcHm_v2.0_Chr7g0227731	-1.79393	0.0172917
RcHm_v2.0_Chr2g0105451	-1.78858	1.78815e-05
RcHm_v2.0_Chr5g0014071	-1.78548	0.0026329
RcHm_v2.0_Chr2g0094491	-1.78259	0.0388859
RcHm_v2.0_Chr1g0363461	-1.78243	0.00172402
RcHm_v2.0_Chr1g0346151	-1.78011	0.0349486
RcHm_v2.0_Chr7g0243191	-1.7602	0.0464972
RcHm_v2.0_Chr7g0188591	-1.75615	3.30424e-06
RcHm_v2.0_Chr5g0032021	-1.74834	0.0427755
RcHm_v2.0_Chr6g0304071	-1.73786	0.00578037
RcHm_v2.0_Chr6g0308201	-1.73489	0.0043286
RcHm_v2.0_Chr4g0398531	-1.72968	0.0038953
RcHm_v2.0_Chr6g0261031	-1.72882	0.00581186
RcHm_v2.0_Chr4g0385051	-1.72554	0.0290929
RcHm_v2.0_Chr5g0073481	-1.72191	0.0380778
RcHm_v2.0_Chr4g0423471	-1.71609	0.0255183
RcHm_v2.0_Chr4g0441751	-1.71444	4.92175e-05
RcHm_v2.0_Chr1g0373041	-1.70407	0.0354986
RcHm_v2.0_Chr2g0145281	-1.70406	0.0229368
RcHm_v2.0_Chr5g0008921	-1.69347	0.0437255
RcHm_v2.0_Chr3g0477521	-1.68189	0.0175242
RcHm_v2.0_Chr3g0487201	-1.67745	0.00665476
RcHm_v2.0_Chr3g0461831	-1.67707	2.48002e-05
RcHm_v2.0_Chr5g0011481	-1.67526	0.0485927
RcHm_v2.0_Chr7g0238441	-1.67374	0.0455815
RcHm_v2.0_Chr7g0237161	-1.66971	8.61768e-05
RcHm_v2.0_Chr5g0044931	-1.65766	0.0428851
RcHm_v2.0_Chr3g0452561	-1.65711	0.0118855
RcHm_v2.0_Chr2g0153791	-1.6558	0.00630495
RcHm_v2.0_Chr2g0136881	-1.65338	0.0172183
RcHm_v2.0_Chr3g0470691	-1.6483	0.0356664
RcHm_v2.0_Chr4g0429331	-1.64031	0.0287458
RcHm_v2.0_Chr5g0000421	-1.63464	0.0163962
RcHm_v2.0_Chr2g0161461	-1.62439	0.00831727
RcHm_v2.0_Chr4g0432771	-1.61944	0.0104761
RcHm_v2.0_Chr2g0109621	-1.61485	0.00144368
RcHm_v2.0_Chr6g0251411	-1.60962	0.0454186
RcHm_v2.0_Chr1g0370021	-1.60946	0.031765
RcHm_v2.0_Chr6g0255271	-1.6087	0.0464987
RcHm_v2.0_Chr4g0412411	-1.60659	0.000420709
RcHm_v2.0_Chr1g0348121	-1.59926	0.0458309
RcHm_v2.0_Chr5g0055861	-1.59804	0.0121796
RcHm_v2.0_Chr4g0416841	-1.59538	0.00764315
RcHm_v2.0_Chr3g0476401	-1.59307	0.00227767
RcHm_v2.0_Chr5g0013761	-1.5798	0.00352863
RcHm_v2.0_Chr5g0004591	-1.55787	0.00997216
RcHm_v2.0_Chr4g0416551	-1.55595	0.000153513
RcHm_v2.0_Chr2g0165051	-1.55453	0.0147689
RcHm_v2.0_Chr5g0069831	-1.5462	0.0415036
RcHm_v2.0_Chr6g0282451	-1.53932	0.000613038
RcHm_v2.0_Chr1g0376191	-1.53556	0.000112626
RcHm_v2.0_Chr6g0284761	-1.53314	0.000708478
RcHm_v2.0_Chr5g0062001	-1.53156	0.0062796
RcHm_v2.0_Chr4g0411631	-1.51917	0.0448823
RcHm_v2.0_Chr4g0429271	-1.51204	0.0387855
RcHm_v2.0_Chr1g0345031	-1.51055	0.0183473
RcHm_v2.0_Chr1g0318581	-1.50723	0.0393661
RcHm_v2.0_Chr2g0122601	-1.50521	0.00628264
RcHm_v2.0_Chr5g0078261	-1.5013	0.0333402
RcHm_v2.0_Chr2g0106221	-1.4971	0.00156442
RcHm_v2.0_Chr5g0050321	-1.49674	0.00225276
RcHm_v2.0_Chr1g0341021	-1.49349	0.00286967
RcHm_v2.0_Chr1g0361511	-1.49309	1.40337e-05
RcHm_v2.0_Chr3g0453101	-1.49223	0.0418573
RcHm_v2.0_Chr1g0328431	-1.4905	0.0454254
RcHm_v2.0_Chr6g0282341	-1.48652	0.0183393
RcHm_v2.0_Chr1g0362251	-1.48629	0.00493659
RcHm_v2.0_Chr5g0034761	-1.48548	0.000349663
RcHm_v2.0_Chr3g0458921	-1.45893	0.0171992
RcHm_v2.0_Chr0c44g0503661	-1.45364	0.0261482
RcHm_v2.0_Chr2g0133001	-1.45285	0.00272184
RcHm_v2.0_Chr5g0013131	-1.44527	0.0415632
RcHm_v2.0_Chr3g0468491	-1.44029	0.00959382
RcHm_v2.0_Chr1g0367971	-1.43959	0.0178469
RcHm_v2.0_Chr4g0394941	-1.42867	0.0460151
RcHm_v2.0_Chr6g0253621	-1.42848	0.00454738
RcHm_v2.0_Chr7g0233541	-1.41753	0.000920496
RcHm_v2.0_Chr6g0306121	-1.41692	0.0389119
RcHm_v2.0_Chr5g0001201	-1.41424	0.000255732
RcHm_v2.0_Chr4g0410151	-1.41106	0.0183138
RcHm_v2.0_Chr4g0433921	-1.41006	0.00959086
RcHm_v2.0_Chr1g0361641	-1.40914	0.0113703
RcHm_v2.0_Chr5g0006811	-1.40642	0.0261695
RcHm_v2.0_Chr6g0297881	-1.39826	5.22112e-06
RcHm_v2.0_Chr2g0135761	-1.39783	0.00269221
RcHm_v2.0_Chr2g0156131	-1.39567	0.00293483
RcHm_v2.0_Chr4g0434201	-1.39539	2.46624e-07
RcHm_v2.0_Chr2g0091981	-1.39477	0.026764
RcHm_v2.0_Chr5g0080711	-1.38891	0.00895197
RcHm_v2.0_Chr7g0238501	-1.38663	0.015938
RcHm_v2.0_Chr2g0086301	-1.38618	0.0260577
RcHm_v2.0_Chr5g0042781	-1.38067	0.0463642
RcHm_v2.0_Chr7g0232641	-1.37607	0.00317494
RcHm_v2.0_Chr2g0086961	-1.36641	0.0197056
RcHm_v2.0_Chr7g0180521	-1.36315	0.00189625
RcHm_v2.0_Chr3g0469561	-1.36248	0.00757789
RcHm_v2.0_Chr4g0436841	-1.35456	0.0294028
RcHm_v2.0_Chr4g0446831	-1.35237	0.00285128
RcHm_v2.0_Chr2g0165161	-1.34705	0.0258715
RcHm_v2.0_Chr2g0174811	-1.34164	0.0043126
RcHm_v2.0_Chr4g0395651	-1.33838	0.00306396
RcHm_v2.0_Chr2g0149061	-1.33619	0.0380966
RcHm_v2.0_Chr1g0331391	-1.33374	0.0107593
RcHm_v2.0_Chr1g0344021	-1.3285	0.0182369
RcHm_v2.0_Chr1g0373241	-1.32607	0.0254223
RcHm_v2.0_Chr1g0365881	-1.32419	0.0407431
RcHm_v2.0_Chr4g0429161	-1.32374	0.00641993
RcHm_v2.0_Chr5g0038591	-1.32199	0.0149554
RcHm_v2.0_Chr1g0359091	-1.31682	0.000275588
RcHm_v2.0_Chr6g0273121	-1.3055	0.0239867
RcHm_v2.0_Chr7g0177321	-1.30417	0.00240978
RcHm_v2.0_Chr6g0245681	-1.29923	0.0175399
RcHm_v2.0_Chr2g0168431	-1.29743	0.00624806
RcHm_v2.0_Chr3g0469631	-1.29168	0.0168286
RcHm_v2.0_Chr3g0453601	-1.29043	0.000839983
RcHm_v2.0_Chr6g0249731	-1.28741	0.00362233
RcHm_v2.0_Chr5g0072651	-1.28666	0.0285907
RcHm_v2.0_Chr5g0020661	-1.28499	0.00204675
RcHm_v2.0_Chr2g0111961	-1.28182	0.0323331
RcHm_v2.0_Chr4g0410141	-1.2782	0.0276964
RcHm_v2.0_Chr2g0175491	-1.27553	0.00372706
RcHm_v2.0_Chr5g0073071	-1.27459	0.0483897
RcHm_v2.0_Chr7g0227761	-1.26951	0.0317613
RcHm_v2.0_Chr3g0462331	-1.26854	0.0197965
RcHm_v2.0_Chr5g0013911	-1.26674	0.0396622
RcHm_v2.0_Chr4g0420481	-1.26301	0.00448269
RcHm_v2.0_Chr2g0160191	-1.26177	0.0466434
RcHm_v2.0_Chr5g0007541	-1.26012	0.0206952
RcHm_v2.0_Chr3g0457421	-1.25875	0.0315483
RcHm_v2.0_Chr2g0174581	-1.24888	0.0145175
RcHm_v2.0_Chr2g0144161	-1.24838	0.00156595
RcHm_v2.0_Chr3g0469301	-1.24347	0.0133937
RcHm_v2.0_Chr6g0261501	-1.24218	0.0216774
RcHm_v2.0_Chr3g0474111	-1.23917	0.0231573
RcHm_v2.0_Chr4g0439661	-1.23859	0.0130163
RcHm_v2.0_Chr3g0466181	-1.23631	0.0278338
RcHm_v2.0_Chr6g0270151	-1.2358	7.71985e-05
RcHm_v2.0_Chr1g0368841	-1.23494	0.0339616
RcHm_v2.0_Chr2g0174611	-1.23164	0.0099587
RcHm_v2.0_Chr5g0000871	-1.23118	0.0383387
RcHm_v2.0_Chr6g0310331	-1.23065	0.000368192
RcHm_v2.0_Chr2g0153111	-1.22162	0.0170265
RcHm_v2.0_Chr7g0239031	-1.2213	0.00429706
RcHm_v2.0_Chr4g0387631	-1.21503	0.0125795
RcHm_v2.0_Chr5g0040441	-1.21442	6.43926e-05
RcHm_v2.0_Chr2g0127471	-1.21233	0.000242774
RcHm_v2.0_Chr5g0077711	-1.20874	0.0466956
RcHm_v2.0_Chr2g0170521	-1.20755	0.000128788
RcHm_v2.0_Chr6g0274251	-1.19994	0.0357255
RcHm_v2.0_Chr4g0434671	-1.19956	0.024161
RcHm_v2.0_Chr7g0242981	-1.19911	0.000573734
RcHm_v2.0_Chr2g0095301	-1.19705	0.0437015
RcHm_v2.0_Chr1g0320811	-1.19662	0.0189078
RcHm_v2.0_Chr6g0293211	-1.19631	0.0403953
RcHm_v2.0_Chr4g0384991	-1.19527	8.07473e-05
RcHm_v2.0_Chr2g0169411	-1.19184	0.0255164
RcHm_v2.0_Chr1g0343791	-1.18841	0.00324204
RcHm_v2.0_Chr5g0050921	-1.18768	0.00894522
RcHm_v2.0_Chr0c20g0500281	-1.18403	0.00261578
RcHm_v2.0_Chr6g0269391	-1.18206	4.26632e-06
RcHm_v2.0_Chr5g0006791	-1.18122	0.0122398
RcHm_v2.0_Chr7g0230541	-1.17968	0.00899673
RcHm_v2.0_Chr5g0064111	-1.17803	0.000836265
RcHm_v2.0_Chr5g0000841	-1.17794	0.0355076
RcHm_v2.0_Chr1g0377551	-1.17412	0.0178046
RcHm_v2.0_Chr4g0414531	-1.16904	0.0488987
RcHm_v2.0_Chr7g0207681	-1.16414	0.0125503
RcHm_v2.0_Chr4g0404641	-1.16274	0.00495348
RcHm_v2.0_Chr1g0314871	-1.16127	0.034384
RcHm_v2.0_Chr3g0486391	-1.16125	0.0385684
RcHm_v2.0_Chr4g0390201	-1.15843	0.00299893
RcHm_v2.0_Chr1g0322901	-1.15571	0.0296069
RcHm_v2.0_Chr5g0020191	-1.15169	0.0331816
RcHm_v2.0_Chr1g0319821	-1.15016	0.00120487
RcHm_v2.0_Chr5g0026791	-1.15013	0.00553191
RcHm_v2.0_Chr4g0388251	-1.14478	0.00157008
RcHm_v2.0_Chr1g0368731	-1.14375	0.000100498
RcHm_v2.0_Chr7g0227781	-1.14214	0.000780724
RcHm_v2.0_Chr1g0365441	-1.13832	0.00311112
RcHm_v2.0_Chr2g0109921	-1.13762	0.00142056
RcHm_v2.0_Chr6g0285051	-1.13652	0.000156769
RcHm_v2.0_Chr5g0030081	-1.1361	0.00552514
RcHm_v2.0_Chr2g0174571	-1.13565	0.0058459
RcHm_v2.0_Chr7g0207691	-1.135	0.0224087
RcHm_v2.0_Chr7g0182041	-1.13275	0.0366213
RcHm_v2.0_Chr6g0276631	-1.13168	0.0354572
RcHm_v2.0_Chr2g0121681	-1.13159	0.000242788
RcHm_v2.0_Chr6g0251891	-1.13006	0.0399113
RcHm_v2.0_Chr6g0282491	-1.12813	0.00175001
RcHm_v2.0_Chr2g0093341	-1.12772	0.0272554
RcHm_v2.0_Chr6g0298051	-1.12462	0.0223682
RcHm_v2.0_Chr7g0178861	-1.12278	0.00192022
RcHm_v2.0_Chr5g0079101	-1.12089	0.0464042
RcHm_v2.0_Chr2g0114651	-1.11968	0.00671935
RcHm_v2.0_Chr2g0122301	-1.1147	0.00294175
RcHm_v2.0_Chr4g0429831	-1.11407	0.00273318
RcHm_v2.0_Chr6g0301221	-1.11329	0.0335094
RcHm_v2.0_Chr3g0468481	-1.10989	0.0295485
RcHm_v2.0_Chr6g0310301	-1.10918	0.0014805
RcHm_v2.0_Chr7g0206511	-1.1069	0.000343847
RcHm_v2.0_Chr4g0413861	-1.10587	0.00282002
RcHm_v2.0_Chr6g0285991	-1.10468	0.00254306
RcHm_v2.0_Chr1g0342121	-1.10357	0.0243825
RcHm_v2.0_Chr3g0448871	-1.10346	0.0444186
RcHm_v2.0_Chr1g0371171	-1.10118	0.0207778
RcHm_v2.0_Chr6g0286051	-1.09964	0.0496769
RcHm_v2.0_Chr1g0366041	-1.09554	0.00915548
RcHm_v2.0_Chr1g0365301	-1.09533	0.00824608
RcHm_v2.0_Chr1g0365281	-1.09334	0.0331622
RcHm_v2.0_Chr2g0140141	-1.08682	0.000750175
RcHm_v2.0_Chr6g0293491	-1.08538	0.00617053
RcHm_v2.0_Chr1g0340111	-1.08479	0.00468646
RcHm_v2.0_Chr6g0300581	-1.0842	0.00116138
RcHm_v2.0_Chr7g0237921	-1.08255	0.000131655
RcHm_v2.0_Chr2g0161501	-1.07762	0.0405025
RcHm_v2.0_Chr6g0303811	-1.07747	0.00193839
RcHm_v2.0_Chr3g0457431	-1.07642	0.0495455
RcHm_v2.0_Chr3g0453571	-1.07532	0.000494143
RcHm_v2.0_Chr2g0105531	-1.07252	0.000604259
RcHm_v2.0_Chr2g0171661	-1.07067	0.0189308
RcHm_v2.0_Chr4g0389491	-1.07063	0.0110159
RcHm_v2.0_Chr2g0121751	-1.06859	0.000167356
RcHm_v2.0_Chr4g0421911	-1.06625	0.001469
RcHm_v2.0_Chr5g0061701	-1.06564	0.01128
RcHm_v2.0_Chr6g0246351	-1.06562	0.00726681
RcHm_v2.0_Chr4g0424751	-1.06475	0.0316562
RcHm_v2.0_Chr1g0321341	-1.06235	0.0463557
RcHm_v2.0_Chr7g0215641	-1.06231	0.012009
RcHm_v2.0_Chr5g0002561	-1.06151	0.00689506
RcHm_v2.0_Chr1g0361941	-1.06036	0.0397033
RcHm_v2.0_Chr3g0476461	-1.05819	0.0247031
RcHm_v2.0_Chr5g0006461	-1.05686	0.0257968
RcHm_v2.0_Chr5g0044151	-1.0554	0.0356794
RcHm_v2.0_Chr1g0376331	-1.05447	0.000490503
RcHm_v2.0_Chr7g0191731	-1.05407	0.0079527
RcHm_v2.0_Chr6g0266081	-1.0523	0.0181399
RcHm_v2.0_Chr7g0195871	-1.05146	0.0360193
RcHm_v2.0_Chr6g0265491	-1.04977	0.0249358
RcHm_v2.0_Chr1g0383501	-1.04166	0.0450289
RcHm_v2.0_Chr6g0312621	-1.04103	0.000889681
RcHm_v2.0_Chr6g0252431	-1.03912	0.0460392
RcHm_v2.0_Chr6g0274191	-1.03736	0.000568336
RcHm_v2.0_Chr2g0092191	-1.03689	0.0453113
RcHm_v2.0_Chr7g0187141	-1.03582	0.0161922
RcHm_v2.0_Chr5g0012081	-1.03571	0.000431756
RcHm_v2.0_Chr5g0043371	-1.03553	0.0402549
RcHm_v2.0_Chr6g0252251	-1.02773	0.0425818
RcHm_v2.0_Chr5g0013841	-1.02734	0.0442743
RcHm_v2.0_Chr3g0496971	-1.02732	0.0250012
RcHm_v2.0_Chr6g0282301	-1.02706	0.00380051
RcHm_v2.0_Chr5g0040611	-1.02501	0.0471509
RcHm_v2.0_Chr7g0228621	-1.02348	0.00103314
RcHm_v2.0_Chr2g0130051	-1.02328	0.0255578
RcHm_v2.0_Chr7g0237021	-1.02174	0.0067964
RcHm_v2.0_Chr2g0157061	-1.02075	0.0154665
RcHm_v2.0_Chr7g0242991	-1.01875	0.00224978
RcHm_v2.0_Chr3g0456181	-1.01719	0.00452345
RcHm_v2.0_Chr4g0389421	-1.01441	0.00393629
RcHm_v2.0_Chr5g0028741	-1.00992	0.0167883
RcHm_v2.0_Chr6g0290721	-1.00882	1.80511e-05
RcHm_v2.0_Chr1g0345051	-1.00698	0.0482148
RcHm_v2.0_Chr1g0342071	-1.00465	0.0268305
RcHm_v2.0_Chr1g0369631	-1.00317	0.00636259
RcHm_v2.0_Chr5g0061691	-1.00236	0.00635292
RcHm_v2.0_Chr6g0270131	-1.00057	0.0413633
RcHm_v2.0_Chr1g0383761	-1.00051	0.000213386
